# Supplementary material for: Mosquito Infection Responses to Developing Filarial Worms
Source: PLoS Negl Trop Dis. 2009 Oct 13;3(10):e529. doi: 10.1371/journal.pntd.0000529 (PMC2752998; doi:10.1371/journal.pntd.0000529)
Supplement: Table S3 — Aedes aegypti transcriptome data. The Aedes aegypti response to filarial worm infection is comprised of molecules involved in cellular signaling, proteolysis, stress response, transcriptional regulation, and repair. (0.08 MB XLS) [file pntd.0000529.s003.xls]

## Sheet: table S2__
General molecular function	Group	Vectorbase ID	Gene Name	Function	Relative abundance (log2)	Interpro ID	Interpro Description
Cellular signaling	1	AAEL010682-RA	armc4	DIV	-0.884	IPR000225,IPR000357	Armadillo; HEAT
Cellular signaling	1	AAEL014095-RA	conserved hypothetical protein	UNK	-0.842	IPR000870,IPR007234	Homoserine kinase; Vps53-like, N-terminal
Cellular signaling	1	AAEL013728-RA	conserved hypothetical protein	UNK	-0.773	IPR001660,IPR011510	Sterile alpha motif SAM; Sterile alpha motif homology 2
Cellular signaling	1	AAEL011948-RA	conserved hypothetical protein	DIV	1.34	IPR000159,IPR000299	RA; Band 4.1
Cellular signaling	3	AAEL004208-RA	hypothetical protein	UNK	0.807	IPR002282	Platelet-activating factor receptor
Cellular signaling	3	AAEL009139-RA	conserved hypothetical protein	DIV	0.838	IPR000337,IPR002455	GPCR, family 3, metabotropic glutamate receptor-like; Metabotropic gamma-aminobutyric acid receptor, type B
Cellular signaling	3	AAEL005156-RA	hypothetical protein	UNK	1.008	IPR000694,IPR003058,IPR006030	Proline-rich region; Cloacin; Molluscan rhodopsin C-terminal tail
Cellular signaling	3	AAEL009565-RA	conserved hypothetical protein	UNK	1.013
Cellular signaling	3	AAEL003312-RA	hypothetical protein	DIV	1.084	IPR001991	Sodium:dicarboxylate symporter
Cellular signaling	3	AAEL004153-RA	conserved hypothetical protein	DIV	1.665	IPR000276	Rhodopsin-like GPCR superfamily
Cellular signaling	3	AAEL001929-RA	SPZ5	IMM	1.079
Cellular signaling	3	AAEL010606-RA	down syndrome cell adhesion molecule	IMM	0.822	IPR003596,IPR003598,IPR003599,IPR003961,IPR003962,IPR006034,IPR007110,IPR009134,IPR009138,IPR013098,IPR013106,IPR013151	Immunoglobulin V-type; Immunoglobulin C2 type; Immunoglobulin subtype; Fibronectin, type III; Fibronectin, type III subdomain; Asparaginase/glutaminase; Immunoglobulin-like; Vascular endothelial growth factor receptor, VEGFR; Neural cell adhesion; Immunog
Cellular signaling	5	AAEL000549-RA	fibulin 1 and	DIV	-0.946	IPR000152,IPR000742,IPR001304,IPR001881,IPR006209,IPR006210,IPR013032,IPR013091	Aspartic acid and asparagine hydroxylation site; EGF-like, type 3; C-type lectin; EGF-like calcium-binding; EGF-like; EGF; EGF-like region; EGF calcium-binding
Cellular signaling	5	AAEL005072-RA	MRAS2, putative	DIV	-0.849	IPR001806,IPR002041,IPR003577,IPR003578,IPR003579,IPR006688,IPR013684,IPR013753	Ras GTPase; GTP-binding nuclear protein Ran; Ras small GTPase, Ras type; Ras small GTPase, Rho type; Ras small GTPase, Rab type; ADP-ribosylation factor; Miro-like; Ras
Cellular signaling	5	AAEL002583-RA	TOLL7	IMM	0.767	IPR000157,IPR000483,IPR001611,IPR003591,IPR004075	Toll-Interleukin receptor; Cysteine-rich flanking region, C-terminal; Leucine-rich repeat; Leucine-rich repeat, typical subtype; Interleukin-1 receptor, type I/Toll precursor
Cellular signaling	5	AAEL004000-RA	TOLL10	IMM	0.804	IPR000157,IPR000372,IPR000483,IPR001611,IPR003591,IPR004075	Toll-Interleukin receptor; Leucine-rich repeat, cysteine-rich flanking region, N-terminal; Cysteine-rich flanking region, C-terminal; Leucine-rich repeat; Leucine-rich repeat, typical subtype; Interleukin-1 receptor, type I/Toll precursor
Cellular signaling	5	AAEL006490-RA	calcitonin receptor	DIV	0.846	IPR000832,IPR001879,IPR003287	GPCR, family 2, secretin-like; Hormone receptor, extracellular; Calcitonin receptor-related
Cellular signaling	5	AAEL006077-RA	allatostatin receptor	DIV	0.853	IPR000276	Rhodopsin-like GPCR superfamily
Cellular signaling	5	AAEL014896-RA	conserved hypothetical protein	IMM	0.857	IPR000157,IPR001611,IPR003591	Toll-Interleukin receptor; Leucine-rich repeat; Leucine-rich repeat, typical subtype
Cellular signaling	5	AAEL004961-RA	conserved hypothetical protein	DIV	0.921	IPR000980	SH2 motif
Cellular signaling	5	AAEL005994-RA	conserved hypothetical protein	DIV	1.004	IPR000276,IPR005395	Rhodopsin-like GPCR superfamily; Neuropeptide FF receptor
Cellular signaling	5	AAEL000962-RA	conserved hypothetical protein	DIV	1.398	IPR013517	FG-GAP
Cellular signaling	5	AAEL014989-RA	peptidoglycan recognition protein-1, putative	IMM	1.013	IPR002502,IPR006619	N-acetylmuramoyl-L-alanine amidase, family 2; Animal peptidoglycan recognition protein PGRP
Cellular signaling	5	AAEL007037-RA	PGRPS4	IMM	0.895	IPR002502,IPR006619	N-acetylmuramoyl-L-alanine amidase, family 2,Animal peptidoglycan recognition protein PGRP
Proteolysis	1	AAEL002880-RA	conserved hypothetical protein	PROT	-0.873	IPR001254,IPR001314,IPR002114	Peptidase S1 and S6, chymotrypsin/Hap; Peptidase S1A, chymotrypsin; Phosphotransferase system; HPr serine phosphorylation site
Proteolysis	1	AAEL008781-RA	serine-type endopeptidase	DIG	-0.783	IPR001254,IPR001314	Peptidase S1 and S6, chymotrypsin/Hap; Peptidase S1A, chymotrypsin
Proteolysis	2	AAEL009097-RA	conserved hypothetical protein	PROT	1.019	IPR000668	Peptidase C1A, papain C-terminal
Proteolysis	3	AAEL009508-RA	zinc finger protein	DIV	0.805	IPR001781, IPR007086, IPR006025, IPR007087	LIM, zinc-binding; Zinc finger, C2H2-subtype; Peptidase M, neutral zinc metallopeptidases, zinc-binding site; Zinc finger, C2H2-type
Proteolysis	4	AAEL006594-RA	serine-type enodpeptidase,	DIG	-0.791	IPR001254,IPR001314	Peptidase S1 and S6, chymotrypsin/Hap; Peptidase S1A, chymotrypsin
Proteolysis	5	AAEL008784-RA	serine-type enodpeptidase,	PROT	-0.868	IPR001005,IPR001254,IPR001314	Myb, DNA-binding; Peptidase S1 and S6, chymotrypsin/Hap; Peptidase S1A, chymotrypsin
Proteolysis	5	AAEL014349-RA	CLIPSP	IMM	0.782	IPR001254,IPR001314,IPR006604	Peptidase S1 and S6, chymotrypsin/Hap; Peptidase S1A, chymotrypsin; Disulphide knot CLIP
Proteolysis	5	AAEL010267-RA	serine protease	IMM	0.782	IPR001254,IPR001314	Peptidase S1 and S6, chymotrypsin/Hap; Peptidase S1A, chymotrypsin
Proteolysis	5	AAEL010769-RA	SRPN6	IMM	0.795	IPR000215	Proteinase inhibitor I4, serpin
Proteolysis	5	AAEL005645-RA	hypothetical protein	PROT	0.805	IPR000931,IPR001254,IPR001314,IPR008256	Adenovirus fibre protein; Peptidase S1 and S6, chymotrypsin/Hap; Peptidase S1A, chymotrypsin; Peptidase S1B, glutamyl endopeptidase I
Proteolysis	5	AAEL013707-RA	trypsin	DIG	0.823	IPR001254,IPR001314	Peptidase S1 and S6, chymotrypsin/Hap; Peptidase S1A, chymotrypsin
Proteolysis	5	AAEL009558-RA	serine protease, putative	IMM	0.846	IPR001254,IPR001314	Peptidase S1 and S6, chymotrypsin/Hap; Peptidase S1A, chymotrypsin
Proteolysis	5	AAEL005821-RA	alanyl aminopeptidase	PROT	0.853	IPR001930,IPR006025	Peptidase M1, membrane alanine aminopeptidase; Peptidase M, neutral zinc metallopeptidases, zinc-binding site
Proteolysis	5	AAEL013281-RA	serine-type enodpeptidase	PROT	0.855	IPR001254,IPR001314	Peptidase S1 and S6, chymotrypsin/Hap; Peptidase S1A, chymotrypsin
Proteolysis	5	AAEL005644-RA	CLIPSPH	IMM	0.86	IPR001254,IPR001314,IPR006604	Peptidase S1 and S6, chymotrypsin/Hap; Peptidase S1A, chymotrypsin; Disulphide knot CLIP
Proteolysis	5	AAEL006382-RA	trypsin-eta, putative	DIG	0.898	IPR001254,IPR001314	Peptidase S1 and S6, chymotrypsin/Hap; Peptidase S1A, chymotrypsin
Proteolysis	5	AAEL000801-RA	metalloproteinase, putative	PROT	0.932	IPR001506,IPR006025,IPR006026	Peptidase M12A, astacin; Peptidase M, neutral zinc metallopeptidases, zinc-binding site; Peptidase, metallopeptidases
Proteolysis	5	AAEL004881-RA	adam	MET	0.934	IPR001590,IPR001762,IPR006025	Peptidase M12B, ADAM/reprolysin; Disintegrin; Peptidase M, neutral zinc metallopeptidases, zinc-binding site
Proteolysis	5	AAEL005060-RA	CLIPSP	IMM	1.163	IPR001254,IPR001314	Peptidase S1 and S6, chymotrypsin/Hap; Peptidase S1A, chymotrypsin
Proteolysis	5	AAEL002947-RA	amp dependent ligase	MET	1.56	IPR000873	AMP-dependent synthetase and ligase
Cuticle Repair	5	AAEL011037-RA	conserved hypothetical protein	CS	0.812	IPR000618	Insect cuticle protein
Cuticle Repair	5	AAEL002959-RA	brain chitinase and chia	MET	0.865	IPR001223,IPR011583	Glycoside hydrolase, family 18; Chitinase II
Cuticle Repair	5	AAEL011458-RA	hypothetical protein	CS	1.007	IPR000618	Insect cuticle protein
Cuticle Repair	5	AAEL013377-RA	conserved hypothetical protein	CS	1.242	IPR000618	Insect cuticle protein
Cuticle Repair	5	AAEL014978-RA	adult cuticle protein, putative	CS	1.264	IPR000480,IPR000618	Glutelin; Insect cuticle protein
Cuticle Repair	5	AAEL002231-RA	cuticle protein, putative	CS	1.37
Cuticle Repair	5	AAEL007099-RA	environmental stress-induced protein, putative	CS	1.884	IPR000618,IPR002952	Insect cuticle protein; Eggshell protein
Stress Response	1	AAEL012636-RA	cytochrome b5, putative	RSM	-0.793	IPR001199	Cytochrome b5
Stress Response	1	AAEL006793-RA	cytochrome P450	RSM	-0.754	IPR002402,IPR001128,IPR002403, IPR002401	E-class P450, group II; Cytochrome P450; E-class P450, group IV; E-class P450, group I
Stress Response	1	AAEL001427-RA	short-chain dehydrogenase	RSM	-0.831	IPR000815,IPR002198,IPR002347	Mercuric reductase; Short-chain dehydrogenase/reductase SDR; Glucose/ribitol dehydrogenase
Stress Response	3	AAEL006764-RA	glutathione transferase D10, putative	RSM	-0.894	IPR004045,IPR004046	Glutathione S-transferase, N-terminal; Glutathione S-transferase, C-terminal
Stress Response	3	AAEL013349-RA	lethal(2)essential for life protein, l2efl	DIV	0.764	IPR001436,IPR002068	Alpha crystallin; Heat shock protein Hsp20
Stress Response	3	AAEL013350-RA	heat shock protein 26kD, putative	RSM	0.999	IPR001436,IPR002068	Alpha crystallin; Heat shock protein Hsp20
Stress Response	4	AAEL010393-RA	ferritin subunit, putative	DIV	0.955	IPR008331,IPR009040	Ferritin and Dps; Ferritin-like
Stress Response	4	AAEL013345-RA	alphaA-crystallin, putative	DIV	1.105	IPR001366,IPR001436,IPR002068	Cadmium-transporting ATPase; Alpha crystallin; Heat shock protein Hsp20
Stress Response	4	AAEL013350-RA	heat shock protein 26kD, putative	RSM	1.289	IPR001436,IPR002068	Alpha crystallin; Heat shock protein Hsp20
Stress Response	4	AAEL013349-RA	lethal(2)essential for life protein, l2efl	DIV	1.295	IPR001436,IPR002068	Alpha crystallin; Heat shock protein Hsp20
Stress Response	5	AAEL003748-RA	cytochrome P450	RSM	-0.884	IPR001128,IPR002402,IPR002403,IPR008068,IPR008072	Cytochrome P450; E-class P450, group II; E-class P450, group IV; E-class P450, CYP2B; E-class P450, CYP3A
Stress Response	5	AAEL002633-RA	cytochrome P450	RSM	-0.826	IPR001128,IPR002401,IPR002402,IPR002403,IPR008072	Cytochrome P450; E-class P450, group I; E-class P450, group II; E-class P450, group IV; E-class P450, CYP3A
Stress Response	5	AAEL002620-RA	conserved hypothetical protein	DIV	-0.793	IPR002579	Methionine sulfoxide reductase B
Stress Response	5	AAEL003543-RA	conserved hypothetical protein	DIV	0.774	IPR008828	Stress-activated map kinase interacting 1
Stress Response	5	AAEL003399-RA	cytochrome P450	RSM	0.776	IPR001128,IPR002401,IPR002402,IPR002403	Cytochrome P450; E-class P450, group I; E-class P450, group II; E-class P450, group IV
Stress Response	5	AAEL009229-RA	mitochondrial citrate transport protein, putative	RSM	0.801	IPR001993,IPR002030,IPR002067,IPR002113	Mitochondrial substrate carrier; Mitochondrial brown fat uncoupling protein; Mitochondrial carrier protein; Adenine nucleotide translocator 1
Stress Response	5	AAEL011761-RA	cytochrome P450	RSM	0.919	IPR001128,IPR002401,IPR002402,IPR002403	Cytochrome P450; E-class P450, group I; E-class P450, group II; E-class P450, group IV
Stress Response	5	AAEL010367-RA	aldehyde oxidase	RSM	1.057	IPR000674,IPR001041,IPR002346,IPR002888,IPR005107,IPR006058,IPR008274	Aldehyde oxidase and xanthine dehydrogenase, a/b hammerhead; Ferredoxin; Molybdopterin dehydrogenase, FAD-binding; [2Fe-2S]-binding; CO dehydrogenase flavoprotein, C-terminal; 2Fe-2S ferredoxin, iron-sulfur binding site; Aldehyde oxidase and xanthine dehy
Stress Response	5	AAEL009631-RA	short-chain dehydrogenase	RSM	1.227	IPR002198,IPR002347,IPR003560	Short-chain dehydrogenase/reductase SDR; Glucose/ribitol dehydrogenase; 2,3-dihydro-2,3-dihydroxybenzoate dehydrogenase
Transcription Factor	3	AAEL009915-RA	centrosomal protein	CS	-0.778	IPR004827	Basic-leucine zipper (bZIP) transcription factor
Transcription Factor	3	AAEL006944-RA	hypothetical protein	RTT	0.772	IPR001356	Homeobox
Transcription Factor	3	AAEL003277-RA	hypothetical protein	RTT	0.792	IPR000047,IPR000694,IPR001356,IPR003071	Helix-turn-helix motif, lambda-like repressor; Proline-rich region; Homeobox; Orphan nuclear receptor, HMR type
Transcription Factor	3	AAEL006567-RA	max binding protein, mnt	DIV	0.811	IPR001092	Basic helix-loop-helix dimerisation region bHLH
Transcription Factor	3	AAEL001912-RA	forkhead protein/ forkhead protein domain	RTT	0.972	IPR001766	Fork head transcription factor
Transcription Factor	3	AAEL006167-RA	runt	DIV	1.069	IPR000040,IPR013524	Acute myeloid leukemia 1 protein (AML 1)/Runt; Acute myeloid leukemia 1 (AML 1)/Runt
Transcription Factor	3	AAEL004167-RA	zinc finger protein	DIV	1.074	IPR000694,IPR001878,IPR002951,IPR003071,IPR004087,IPR004088	Proline-rich region; Zinc finger, CCHC-type; Atrophin; Orphan nuclear receptor, HMR type; KH; KH, type 1
Transcription Factor	4	AAEL006944-RA	hypothetical protein	RTT	0.764	IPR001356	Homeobox
Transcription Factor	4	AAEL006567-RA	max binding protein, mnt	DIV	0.776	IPR001092	Basic helix-loop-helix dimerisation region bHLH
Transcription Factor	4	AAEL006167-RA	runt	DIV	0.789	IPR000040,IPR013524	Acute myeloid leukemia 1 protein (AML 1)/Runt; Acute myeloid leukemia 1 (AML 1)/Runt
Transcription Factor	4	AAEL001912-RA	forkhead protein/ forkhead protein domain	RTT	0.864	IPR001766	Fork head transcription factor
Transcription Factor	5	AAEL009442-RA	hypothetical protein	DIV	0.817	IPR000837,IPR002112,IPR004827,IPR011616,IPR011700	Fos transforming protein; Transcription factor Jun; Basic-leucine zipper (bZIP) transcription factor; bZIP transcription factor, bZIP_1; Basic leucine zipper
Transcription Factor	5	AAEL010222-RA	transcription factor GATA-4 (GATA binding factor-4)	RTT	0.82	IPR000679,IPR002114	Zinc finger, GATA-type; Phosphotransferase system, HPr serine phosphorylation site

## Sheet: All notes
	Group	Vectorbase ID	Gene Name	Function	Relative abundance	Interpol ID	Interpol Description	Our description*	Publication Notes
Cellular signaling	1	AAEL010682-RA	armc4	DIV	-0.884	IPR000225,IPR000357	Armadillo,HEAT	transport and signalling; cytoskeletal regulation
Cellular signaling	1	AAEL014095-RA	conserved hypothetical protein	UNK	-0.842	IPR000870,IPR007234	Homoserine kinase,Vps53-like, N-terminal	signal transduction/cytoskeletal rearrangments
Cellular signaling	1	AAEL013728-RA	conserved hypothetical protein	UNK	-0.773	IPR001660,IPR011510	Sterile alpha motif SAM,Sterile alpha motif homology 2	signal transduction; macromolecular binding
Cellular signaling	1	AAEL011948-RA	conserved hypothetical protein	DIV	1.34	IPR000159,IPR000299	RA,Band 4.1	signal transduction peptide
Cellular signaling	3	AAEL004208-RA	hypothetical protein	UNK	0.807	IPR002282	Platelet-activating factor receptor	Rhodopsin-like GPCR, intracellular signalling	NOTE: IS SECRETED. DOES THIS FIT? SE
Cellular signaling	3	AAEL009139-RA	conserved hypothetical protein	DIV	0.838	IPR000337,IPR002455	GPCR, family 3, metabotropic glutamate receptor-like,Metabotropic gamma-aminobutyric acid receptor, type B	GABA-receptor; intracellular signalling
Cellular signaling	3	AAEL005156-RA	hypothetical protein	UNK	1.008	IPR000694,IPR003058,IPR006030	Proline-rich region,Cloacin,Molluscan rhodopsin C-terminal tail	Rhodopsin-like GPCR, intracellular signalling
Cellular signaling	3	AAEL009565-RA	conserved hypothetical protein	UNK	1.013			signal transduction pathway
Cellular signaling	3	AAEL003312-RA	hypothetical protein	DIV	1.084	IPR001991	Tetracycline resistance protein TetB,Sodium:dicarboxylate symporter,Protein of unknown function DUF580	intracellular signalling and sodium uptake
Cellular signaling	3	AAEL004153-RA	conserved hypothetical protein	DIV	1.665	IPR000276	Rhodopsin-like GPCR superfamily,Neuropeptide FF receptor	intracellular signalling	These types of receptors are involved in all manner of intracellular signaling pathways and it is easy to see how these could be involved in activating response pathways.
Cellular signaling	5	AAEL000549-RA	fibulin 1 and	DIV	-0.946	IPR000152,IPR000742,IPR001304,IPR001881,IPR006209,IPR006210,IPR013032,IPR013091	Aspartic acid and asparagine hydroxylation site,EGF-like, type 3,C-type lectin,EGF-like calcium-binding,EGF-like,EGF,EGF-like region,EGF calcium-binding	cellular signaling	epidermal growth factor (EGF); c-type lectin
Cellular signaling	5	AAEL005072-RA	MRAS2, putative	DIV	-0.849	IPR001806,IPR002041,IPR003577,IPR003578,IPR003579,IPR006688,IPR013684,IPR013753	Ras GTPase,GTP-binding nuclear protein Ran,Ras small GTPase, Ras type,Ras small GTPase, Rho type,Ras small GTPase, Rab type,ADP-ribosylation factor,Miro-like,Ras	small GTPase mediated signal transduction, GTP binding, intracellular
Cellular signaling	5	AAEL002583-RA	TOLL7	IMM	0.767	IPR000157,IPR000483,IPR001611,IPR003591,IPR004075	Toll-Interleukin receptor,Cysteine-rich flanking region, C-terminal,Leucine-rich repeat,Leucine-rich repeat, typical subtype,Interleukin-1 receptor, type I/Toll precursor
Cellular signaling	5	AAEL004000-RA	TOLL10	IMM	0.804	IPR000157,IPR000372,IPR000483,IPR001611,IPR003591,IPR004075	Toll-Interleukin receptor,Leucine-rich repeat, cysteine-rich flanking region, N-terminal,Cysteine-rich flanking region, C-terminal,Leucine-rich repeat,Leucine-rich repeat, typical subtype,Interleukin-1 receptor, type I/Toll precursor		Activating the intracellular signal pathway that results in translocation of Rel transcription factors.
Cellular signaling	5	AAEL006490-RA	calcitonin receptor	DIV	0.846	IPR000832,IPR001879,IPR003287	GPCR, family 2, secretin-like,Hormone receptor, extracellular,Calcitonin receptor-related	Calcitonin receptor activity	Extracellular signallling, G-protein coupled receptor.
Cellular signaling	5	AAEL006077-RA	allatostatin receptor	DIV	0.853	IPR000276	Rhodopsin-like GPCR superfamily,Neuropeptide FF receptor	Rhodopsin-like GPCR superfamily	Extracellular signallling, G-protein coupled receptor.
Cellular signaling	5	AAEL014896-RA	conserved hypothetical protein	IMM	0.857	IPR000157,IPR001611,IPR003591	Toll-Interleukin receptor,Leucine-rich repeat,Leucine-rich repeat, typical subtype	undescribed gene with Toll-like receptor domains.
Cellular signaling	5	AAEL004961-RA	conserved hypothetical protein	DIV	0.921	IPR000980	SH2 motif	cellular signaling
Cellular signaling	5	AAEL005994-RA	conserved hypothetical protein	DIV	1.004	IPR000276,IPR005395	Rhodopsin-like GPCR superfamily,Neuropeptide FF receptor	Rhodopsin-like GPCR superfamily,Neuropeptide FF receptor
Cellular signaling	5	AAEL000962-RA	conserved hypothetical protein	DIV	1.398	IPR013517	FG-GAP	Protein domain that is important in ligand binding
Proteolysis	1	AAEL002880-RA	conserved hypothetical protein	PROT	-0.873	IPR001254,IPR001314,IPR002114	Peptidase S1 and S6, chymotrypsin/Hap,Peptidase S1A, chymotrypsin,Phosphotransferase system, HPr serine phosphorylation site	secreted serine protease, chymotrypsin
Proteolysis	1	AAEL008781-RA	serine-type endopeptidase	DIG	-0.783	IPR001254,IPR001314	Peptidase S1 and S6, chymotrypsin/Hap,Peptidase S1A, chymotrypsin	secreted peptidase	Serine protease activity is a diverse response to many conditions. Proteases are very specific, so some peptides are broken down to construct others that are needed, and some turn-over proteases will be down-regulated to allow for build up of response pro
Proteolysis	2	AAEL009097-RA	conserved hypothetical protein	PROT	1.019	IPR000668	Peptidase C1A, papain C-terminal	preptidase, cathepsin-related
Proteolysis	3	AAEL009508-RA	zinc finger protein	DIV	0.805			zinc finger protein and peptidase
Proteolysis	4	AAEL006594-RA	serine-type enodpeptidase,	DIG	-0.791	IPR001254,IPR001314	Peptidase S1 and S6, chymotrypsin/Hap,Peptidase S1A, chymotrypsin	serine-type enodpeptidase	binds and cuts proteins
Proteolysis	5	AAEL008784-RA	serine-type enodpeptidase,	PROT	-0.868	IPR001005,IPR001254,IPR001314	Myb, DNA-binding,Peptidase S1 and S6, chymotrypsin/Hap,Peptidase S1A, chymotrypsin
Proteolysis	5	AAEL014349-RA	CLIPSP	IMM	0.782	IPR001254,IPR001314,IPR006604	Peptidase S1 and S6, chymotrypsin/Hap,Peptidase S1A, chymotrypsin,Disulphide knot CLIP	Peptidase S1 and S6, chymotrypsin/Hap,Peptidase S1A, chymotrypsin,Disulphide knot CLIP
Proteolysis	5	AAEL010267-RA	serine protease	IMM	0.782	IPR001254,IPR001314	Peptidase S1 and S6, chymotrypsin/Hap,Peptidase S1A, chymotrypsin	Peptidase S1 and S6, chymotrypsin/Hap,Peptidase S1A, chymotrypsin
Proteolysis	5	AAEL010769-RA	SRPN6	IMM	0.795	IPR000215	Proteinase inhibitor I4, serpin	Proteinase inhibitor I4, serpin
Proteolysis	5	AAEL005645-RA	hypothetical protein	PROT	0.805	IPR000931,IPR001254,IPR001314,IPR008256	Adenovirus fibre protein,Peptidase S1 and S6, chymotrypsin/Hap,Peptidase S1A, chymotrypsin,Peptidase S1B, glutamyl endopeptidase I	Proteolysis (chymotrypsin)
Proteolysis	5	AAEL013707-RA	trypsin	DIG	0.823	IPR001254,IPR001314	Peptidase S1 and S6, chymotrypsin/Hap,Peptidase S1A, chymotrypsin		Cellular signalling and/or Regulation of Proteolysis: Increased abundance of SRPN suggests changes in proteinase activity.
Proteolysis	5	AAEL009558-RA	serine protease, putative	IMM	0.846	IPR001254,IPR001314	Myb, DNA-binding,Peptidase S1 and S6, chymotrypsin/Hap,Peptidase S1A, chymotrypsin	Peptidase S1 and S6, chymotrypsin/Hap,Peptidase S1A, chymotrypsin
Proteolysis	5	AAEL005821-RA	alanyl aminopeptidase	PROT	0.853	IPR001930,IPR006025	Peptidase M1, membrane alanine aminopeptidase,Peptidase M, neutral zinc metallopeptidases, zinc-binding site	aminopeptidase activity,membrane alanyl aminopeptidase activity,proteolysis	This peptidase, requiring a metal (Zinc) co-factor, is likely involved in digesting proteins originating from damaged cells.
Proteolysis	5	AAEL013281-RA	serine-type enodpeptidase,	PROT	0.855	IPR001254,IPR001314	Peptidase S1 and S6, chymotrypsin/Hap,Peptidase S1A, chymotrypsin
Proteolysis	5	AAEL005644-RA	CLIPSPH	IMM	0.86	IPR001254,IPR001314,IPR006604	Peptidase S1 and S6, chymotrypsin/Hap,Peptidase S1A, chymotrypsin,Disulphide knot CLIP	Peptidase S1 and S6, chymotrypsin/Hap,Peptidase S1A, chymotrypsin,Disulphide knot CLIP
Proteolysis	5	AAEL006382-RA	trypsin-eta, putative	DIG	0.898	IPR001254,IPR001314	Peptidase S1 and S6, chymotrypsin/Hap,Peptidase S1A, chymotrypsin
Proteolysis	5	AAEL000801-RA	metalloproteinase, putative	PROT	0.932	IPR001506,IPR006025,IPR006026	Peptidase M12A, astacin,Peptidase M, neutral zinc metallopeptidases, zinc-binding site,Peptidase, metallopeptidases	IPR001506,IPR006025,IPR006026
Proteolysis	5	AAEL004881-RA	adam	MET	0.934	IPR001590,IPR001762,IPR006025	Peptidase M12B, ADAM/reprolysin,Disintegrin,Peptidase M, neutral zinc metallopeptidases, zinc-binding site	proteolysis, metalloendopeptidase activity
Proteolysis	5	AAEL005060-RA	CLIPSP	IMM	1.163	IPR001254,IPR001314	Peptidase S1 and S6, chymotrypsin/Hap,Peptidase S1A, chymotrypsin,Disulphide knot CLIP	Peptidase S1 and S6, chymotrypsin/Hap,Peptidase S1A, chymotrypsin
Proteolysis	5	AAEL002947-RA	amp dependent ligase	MET	1.56	IPR000873	AMP-dependent synthetase and ligase	AMP-dependent synthetase and ligase
Repair	5	AAEL011037-RA	conserved hypothetical protein	CS	0.812	IPR000618	Insect cuticle protein	Insect cuticle protein	Damage Repair - Chitin is the major molecule of cuticular support, internal and external body features. In order to repair interior supports or organ components damaged by worms, the old chitin must be cleaned up (i.e., broken down by this chitinase to p
Repair	5	AAEL004412-RA	polo kinase kinase	DIV	0.829	IPR000719,IPR001245,IPR002290,IPR008271	Protein kinase,Tyrosine protein kinase,Serine/threonine protein kinase,Serine/threonine protein kinase, active site	cytokinesis,cell proliferation	GO from mutant phenotype in Dm. Increased abundance in this group fits due to cell proliferation in the space left from degradaded and cleaned-up muscle cells.
Repair	5	AAEL005228-RA	conserved hypothetical protein	DIV	0.86			Repair. Increased transcription of gene associated with tracheal system development.
Repair	5	AAEL002959-RA	brain chitinase and chia	MET	0.865	IPR001223,IPR011583	Glycoside hydrolase, family 18,Chitinase II	chitin catabolic process, chitinase activity, carbohydrate metabolic process	Components of flexible cuticle present (larval and pupa stages) but also the soft endocuticular structures in adult insects. **L3 migration could cause damage to internal cuticular strutures. Repair of these tissues begins with transcription of cuticula
Repair	5	AAEL011458-RA	hypothetical protein	CS	1.007	IPR000618	Insect cuticle protein	Insect cuticle protein
Repair	5	AAEL013377-RA	conserved hypothetical protein	CS	1.242	IPR000618	Insect cuticle protein	Insect cuticle protein	GO: open tracheal system development,septate junction assembly,regulation of tube size, open tracheal system
Repair	5	AAEL014978-RA	adult cuticle protein, putative	CS	1.264	IPR000480,IPR000618	Glutelin,Insect cuticle protein	structural constituent of cuticle, nutrient reservoir activity
Repair	5	AAEL014172-RA	protein kinase	DIV	1.283	IPR000719	Protein kinase,Tyrosine protein kinase,Serine/threonine protein kinase,Serine/threonine protein kinase, active site		Mutant phenotypes in Drosphila have associated this protein kinase with actin filaments and regulation of cell shape! It's abundance is 'very high' so we can be confident that this molecule is acting to repair/clean-up following damage caused by parasiti
Repair	5	AAEL001404-RA	conserved hypothetical protein	UNK	1.312	IPR000158	Cell division protein FtsZ	probable function in cellular cytoskeleton - filament or tubule component.
Repair	5	AAEL002231-RA	cuticle protein, putative	CS	1.37			cuticle repair	It undergoes GTP-dependent polymerization into filaments (or tubules)
Repair	5	AAEL007099-RA	environmental stress-induced protein, putative	CS	1.884	IPR000618,IPR002952	Insect cuticle protein,Eggshell protein	structural component of insect cuticle
Stress Response	1	AAEL012636-RA	cytochrome b5, putative	RSM	-0.793
Stress Response	1	AAEL006793-RA	cytochrome P450	RSM	-0.754
Stress Response	3	AAEL006764-RA	glutathione transferase D10, putative	RSM	-0.894	IPR004045,IPR004046	Glutathione S-transferase, N-terminal,Glutathione S-transferase, C-terminal	detoxification
Stress Response	3	AAEL013349-RA	lethal(2)essential for life protein, l2efl	DIV	0.764	IPR001436,IPR002068	Alpha crystallin,Heat shock protein Hsp20	chaperone
Stress Response	3	AAEL013350-RA	heat shock protein 26kD, putative	RSM	0.999	IPR001436,IPR002068	Alpha crystallin,Heat shock protein Hsp20	chaperones
Stress Response	4	AAEL010393-RA	ferritin subunit, putative	DIV	0.955	IPR008331,IPR009040	Ferritin and Dps,Ferritin-like	iron sequestering
Stress Response	4	AAEL013345-RA	alphaA-crystallin, putative	DIV	1.105	IPR001366,IPR001436,IPR002068	Cadmium-transporting ATPase,Alpha crystallin,Heat shock protein Hsp20	calmodulin chaperone
Stress Response	4	AAEL013350-RA	heat shock protein 26kD, putative	RSM	1.289	IPR001436,IPR002068	Alpha crystallin,Heat shock protein Hsp20	Chaperone	Possible that the mosquito needs more of this after releasing iron into other processes after the metabolic burst necessary to begin repair.
Stress Response	4	AAEL013349-RA	lethal(2)essential for life protein, l2efl	DIV	1.295	IPR001436,IPR002068	Alpha crystallin,Heat shock protein Hsp20	chaperone	detoxification, so why is it down?
Stress Response	5	AAEL003748-RA	cytochrome P450	RSM	-0.884	IPR001128,IPR002402,IPR002403,IPR008068,IPR008072	Cytochrome P450,E-class P450, group II,E-class P450, group IV,E-class P450, CYP2B,E-class P450, CYP3A
Stress Response	5	AAEL002633-RA	cytochrome P450	RSM	-0.826	IPR001128,IPR002401,IPR002402,IPR002403,IPR008072	Cytochrome P450,E-class P450, group II,E-class P450, group IV,E-class P450, CYP2B,E-class P450, CYP3A
Stress Response	5	AAEL002620-RA	conserved hypothetical protein	DIV	-0.793	IPR002579	Methionine sulfoxide reductase B	preventing oxidative-stress
Stress Response	5	AAEL003543-RA	conserved hypothetical protein	DIV	0.774	IPR008828	Stress-activated map kinase interacting 1	Stress-activated map kinase interacting 1	The enzyme plays a role in preventing oxidative-stress damage caused by reactive oxygen species by reducing the oxidized form of methionine back to methionine and thereby reactivating peptides that had been damaged.
Stress Response	5	AAEL003399-RA	cytochrome P450	RSM	0.776	IPR001128,IPR002401,IPR002402,IPR002403	Cytochrome P450,E-class P450, group I,E-class P450, group II,E-class P450, group IV,E-class P450, CYP3A
Stress Response	5	AAEL009229-RA	mitochondrial citrate transport protein, putative	RSM	0.801	IPR001993,IPR002030,IPR002067,IPR002113	Mitochondrial substrate carrier,Mitochondrial brown fat uncoupling protein,Mitochondrial carrier protein,Adenine nucleotide translocator 1	Transport molecule within the mitochonrial inner membrane.
Stress Response	5	AAEL011761-RA	cytochrome P450	RSM	0.919	IPR001128,IPR002401,IPR002402,IPR002403	Cytochrome P450,E-class P450, group I,E-class P450, group II,E-class P450, group IV
Stress Response	5	AAEL010367-RA	aldehyde oxidase	RSM	1.057	IPR000674,IPR001041,IPR002346,IPR002888,IPR005107,IPR006058,IPR008274	Aldehyde oxidase and xanthine dehydrogenase, a/b hammerhead,Ferredoxin,Molybdopterin dehydrogenase, FAD-binding,[2Fe-2S]-binding,CO dehydrogenase flavoprotein, C-terminal,2Fe-2S ferredoxin, iron-sulfur binding site,Aldehyde oxidase and xanthine dehydrogen	reduction of CO.
Stress Response	5	AAEL009631-RA	short-chain dehydrogenase	RSM	1.227	IPR002198,IPR002347,IPR003560	Short-chain dehydrogenase/reductase SDR,Glucose/ribitol dehydrogenase,2,3-dihydro-2,3-dihydroxybenzoate dehydrogenase	metabolic process, oxidoreductase activity
Transcription Factor	3	AAEL009915-RA	centrosomal protein	CS	-0.778	IPR004827	Basic-leucine zipper (bZIP) transcription factor
Transcription Factor	3	AAEL006944-RA	hypothetical protein	RTT	0.772	IPR001356	Homeobox
Transcription Factor	3	AAEL003277-RA	hypothetical protein	RTT	0.792	IPR000047,IPR000694,IPR001356,IPR003071	Helix-turn-helix motif, lambda-like repressor,Proline-rich region,Homeobox,Orphan nuclear receptor, HMR type
Transcription Factor	3	AAEL006567-RA	max binding protein, mnt	DIV	0.811	IPR001092	Basic helix-loop-helix dimerisation region bHLH
Transcription Factor	3	AAEL001912-RA	forkhead protein/ forkhead protein domain	RTT	0.972	IPR001766	Fork head transcription factor
Transcription Factor	3	AAEL006167-RA	runt	DIV	1.069	IPR000040,IPR013524	Acute myeloid leukemia 1 protein (AML 1)/Runt,Acute myeloid leukemia 1 (AML 1)/Runt	DNA binding and protein-protein interaction
Transcription Factor	3	AAEL004167-RA	zinc finger protein	DIV	1.074	IPR000694,IPR001878,IPR002951,IPR003071,IPR004087,IPR004088	Proline-rich region,Zinc finger, CCHC-type,Atrophin,Orphan nuclear receptor, HMR type,KH,KH, type 1
Transcription Factor	4	AAEL006944-RA	hypothetical protein	RTT	0.764	IPR001356	Homeobox	transcription factor, Homeobox
Transcription Factor	4	AAEL006567-RA	max binding protein, mnt	DIV	0.776	IPR001092	Basic helix-loop-helix dimerisation region bHLH	transcription factor
Transcription Factor	4	AAEL006167-RA	runt	DIV	0.789	IPR000040,IPR013524	Acute myeloid leukemia 1 protein (AML 1)/Runt,Acute myeloid leukemia 1 (AML 1)/Runt	DNA-binding and protein-protein interaction
Transcription Factor	4	AAEL001912-RA	forkhead protein/ forkhead protein domain	RTT	0.864	IPR001766	Fork head transcription factor	transcription factor, forkhead
Transcription Factor	5	AAEL009442-RA	hypothetical protein	DIV	0.817	IPR000837,IPR002112,IPR004827,IPR011616,IPR011700	Fos transforming protein,Transcription factor Jun,Basic-leucine zipper (bZIP) transcription factor,bZIP transcription factor, bZIP_1,Basic leucine zipper	transcription factor
Transcription Factor	5	AAEL010222-RA	transcription factor GATA-4 (GATA binding factor-4)	RTT	0.82	IPR000679,IPR002114	Zinc finger, GATA-type,Phosphotransferase system, HPr serine phosphorylation site
