# Supplementary material for: Mosquito Infection Responses to Developing Filarial Worms
Source: PLoS Negl Trop Dis. 2009 Oct 13;3(10):e529. doi: 10.1371/journal.pntd.0000529 (PMC2752998; doi:10.1371/journal.pntd.0000529)
Supplement: Table S5 — Aedes aegypti transcriptome data. Log2 transformed and non-transformed expression ratio (infected/non-infected) data of the five experimental groups. (1.38 MB XLS) [file pntd.0000529.s005.xls]

## Sheet: Sheet1
id	homology	functional group	Group1 (1,6,12,24 hrs)	Group2 (48,72 hrs)	Group3 (96,120 hrs)	Group4 (144.168 hrs)	Group5 (192,216 hrs)
AAEL000026	dynein light chain, putative	CS		0.087	0.564	0.55	0.493
AAEL000085	pupal cuticle protein, putative	CS		0.354
AAEL000144	conserved hypothetical protein	CS		0.244
AAEL000246	cadherin	CS		-0.223	-0.355	-0.415	-0.264
AAEL000334	villin	CS			-0.51	-0.3
AAEL000335	lamin	CS		0.187	0.2	0.215
AAEL000339	lim domain	CS			-0.233		0.39
AAEL000346	spastin	CS		0.35	0.381	0.376
AAEL000378	integrin-linked protein kinase 2 (ilk-2)	CS		0.102		-0.194
AAEL000419	conserved hypothetical protein	CS	-0.18	0.294	0.406
AAEL000485	paramyosin, putative	CS	-0.466
AAEL000512	dynein heavy chain	CS			0.193
AAEL000553	tropomyosin, putative	CS					0.713
AAEL000585	hypothetical protein	CS		-0.183
AAEL000597	cadherin	CS			0.189	0.151
AAEL000665	adult cuticle protein, putative	CS		-0.208
AAEL000700	cadherin	CS		0.535	0.512	0.477	0.532
AAEL000717	protocadherin	CS		0.169
AAEL000840	skeletal muscle/kidney enriched inositol 5-phosphatase	CS			0.292
AAEL000901	conserved hypothetical protein	CS			0.244
AAEL001028	hypothetical protein	CS		0.323	0.664	0.301	0.364
AAEL001068	myosin light chain 2V, putative	CS		0.228
AAEL001196	cadherin	CS		0.205
AAEL001211	COMPASS component SWD2, putative	CS				0.203
AAEL001220	myosin vii	CS		0.202
AAEL001223	engulfment and cell motility protein	CS			0.174	0.089
AAEL001353	rhogef and pleckstrin domain protein	CS			0.094
AAEL001411	myosin heavy chain, nonmuscle or smooth muscle	CS	0.493	0.37		-0.196	-0.353
AAEL001477	laminin alpha-1, 2 chain	CS			-0.404
AAEL001574	septin	CS	-0.54
AAEL001603	integrin alpha-ps	CS			-0.128
AAEL001605	microtubule binding protein, putative	CS	0.366			0.108
AAEL001648	kinesin family member 21	CS		0.262
AAEL001662	kinesin family member 21A	CS		-0.278
AAEL001673	actin	CS	0.42	0.141		0.227
AAEL001735	pupal cuticle protein 78E, putative	CS				0.135
AAEL001829	beta nu integrin subunit	CS				-0.117
AAEL001904	arp2/3	CS				0.13	0.139
AAEL001928	actin	CS	0.215			0.301	0.349
AAEL001948	myosin heavy chain	CS		-0.427		-0.18	-0.66
AAEL001951	actin	CS	0.316	0.11	0.386	0.435	0.428
AAEL001952	28 kDa heat- and acid-stable phosphoprotein (PDGF-associated protein), putative	CS	-0.351	-0.213	-0.279	-0.231	-0.44
AAEL002097	conserved hypothetical protein	CS	0.465		-0.238	-0.173
AAEL002099	cuticle protein, putative	CS		0.356	0.467	0.399
AAEL002135	tubulin-specific chaperone b (tubulin folding cofactor b)	CS		0.244			0.372
AAEL002181	cuticle protein, putative	CS			-0.223
AAEL002185	cuticle protein, putative	CS	-0.317	-0.199	0.144
AAEL002191	cuticle protein, putative	CS			0.328
AAEL002211	cuticle protein, putative	CS		0.185	-0.229	-0.147
AAEL002229	cuticle protein, putative	CS		-0.111	0.222
AAEL002231	cuticle protein, putative	CS		0.157			1.37
AAEL002241	cuticle protein, putative	CS		-0.142
AAEL002246	cuticle protein, putative	CS				-0.103
AAEL002256	collagen alpha 1(xviii) chain	CS		0.13		-0.109
AAEL002417	troponin t, invertebrate	CS		0.223	0.172	0.269	0.192
AAEL002439	conserved hypothetical protein	CS		-0.183
AAEL002447	hypothetical protein	CS			-0.375		0.236
AAEL002449	conserved hypothetical protein	CS			-0.326	-0.147
AAEL002466	conserved hypothetical protein	CS				0.114
AAEL002467	conserved hypothetical protein	CS	0.523		0.33	0.183
AAEL002482	hypothetical protein	CS				0.185
AAEL002490	conserved hypothetical protein	CS		0.087
AAEL002572	myosin regulatory light chain 2 (mlc-2)	CS				-0.201
AAEL002619	conserved hypothetical protein	CS				-0.278
AAEL002625	conserved hypothetical protein	CS	0.756	0.39			0.52
AAEL002630	conserved hypothetical protein	CS		0.163
AAEL002631	conserved hypothetical protein	CS		-0.308
AAEL002714	kinesin-like protein KIF23 (mitotic kinesin-like protein 1) (kinesin-like protein 5)	CS				-0.193
AAEL002759	tropomyosin invertebrate	CS		0.145			0.16
AAEL002761	tropomyosin invertebrate	CS		-0.228	-0.171		-0.358
AAEL002771	microtubule binding protein, putative	CS		0.175	-0.221	-0.267
AAEL002822	actin	CS			-0.308	-0.203
AAEL002848	tubulin beta chain	CS			-0.351	0.239
AAEL002851	tubulin beta chain	CS	0.253	0.273	0.136	0.17
AAEL002936	VAMP-associated protein, putative	CS		0.283		0.127
AAEL002953	actin 3 isoform, putative	CS			0.132	0.204
AAEL002987	kinesin heavy chain	CS		0.099
AAEL003024	netrin	CS			0.455
AAEL003027	conserved hypothetical protein	CS				0.361
AAEL003047	netrin	CS		0.229
AAEL003048	netrin	CS					0.522
AAEL003049	pupal cuticle protein 78E, putative	CS			0.39		0.386
AAEL003217	dynein light chain	CS		0.126		0.161
AAEL003231	conserved hypothetical protein	CS		0.13
AAEL003232	conserved hypothetical protein	CS		0.25
AAEL003235	conserved hypothetical protein	CS			0.224	0.231
AAEL003256	conserved hypothetical protein	CS				-0.255
AAEL003259	pupal cuticle protein 78E, putative	CS	-0.353
AAEL003274	conserved hypothetical protein	CS				-0.48
AAEL003415	lamin	CS	0.497
AAEL003485	adhesion regulating molecule 1 (110 kda cell membrane glycoprotein)	CS				0.199	0.276
AAEL003615	nervy	CS			-0.183
AAEL003658	laminin beta-2 chain	CS		0.104		-0.216
AAEL003676	myosin I homologue, putative	CS			-0.241	-0.231	-0.173
AAEL003682	tropomyosin, putative	CS		0.066	-0.146	0.124	-0.184
AAEL003701	actin-binding protein ipp	CS			-0.146
AAEL003715	hypothetical protein	CS		0.198
AAEL003754	actin binding	CS	0.397	0.239		0.114
AAEL003816	hypothetical protein	CS		-0.521
AAEL003855	flightless-I, putative	CS			0.192		-0.388
AAEL003882	conserved hypothetical protein	CS		-0.045	0.062
AAEL003957	conserved hypothetical protein	CS	0.149	0.135		0.102	0.179
AAEL004157	hypothetical protein	CS			-0.48	-0.318	-0.362
AAEL004172	tubulin alpha chain	CS		0.161		0.166
AAEL004176	microtubule binding protein, putative	CS			0.171	0.141
AAEL004215	hypothetical protein	CS					0.187
AAEL004227	myosin vi	CS			-0.206	-0.313	-0.335
AAEL004235	kinesin-like protein Klp10A	CS		0.236	0.25	0.08	0.16
AAEL004393	afadin (af-6 protein)	CS		0.152		0.132
AAEL004440	tubulin-specific chaperone e	CS	0.209	0.321			-0.405
AAEL004461	lamin, putative	CS					-0.36
AAEL004475	arp2/3 complex 21 kd subunit	CS	-0.173				-0.292
AAEL004588	conserved hypothetical protein	CS		0.174
AAEL004623	band 4.1-like protein 5, putative	CS			-0.193	-0.224
AAEL004631	actin	CS	0.439	0.301	0.265	0.32	0.402
AAEL004646	actin	CS			0.149
AAEL004666	focal adhesion kinase	CS			0.283		0.527
AAEL004668	septin	CS					-0.486
AAEL004674	pupal cuticle protein 78E, putative	CS			0.314	0.158
AAEL004742	pupal cuticle protein, putative	CS		0.233
AAEL004745	pupal cuticle protein, putative	CS		0.316	0.083		0.516
AAEL004749	pupal cuticle protein, putative	CS			0.482		0.439
AAEL004760	pupal cuticle protein, putative	CS				0.123
AAEL004762	pupal cuticle protein, putative	CS				-0.117
AAEL004764	pupal cuticle protein, putative	CS				-0.097
AAEL004765	pupal cuticle protein, putative	CS		0.162	0.282	-0.18
AAEL004767	pupal cuticle protein, putative	CS		0.207	-0.128
AAEL004776	pupal cuticle protein, putative	CS		0.271	0.455	0.29	0.455
AAEL004781	pupal cuticle protein, putative	CS			0.108
AAEL004782	pupal cuticle protein, putative	CS		-0.223
AAEL004843	actin	CS	0.217			-0.134
AAEL004994	conserved hypothetical protein	CS			-0.711	-0.375
AAEL005009	groucho protein (enhancer of split)	CS				0.165	0.376
AAEL005010	testis-specific serine/threonine kinase 22c	CS		0.122
AAEL005084	tubulin beta chain	CS		0.1
AAEL005146	conserved hypothetical protein	CS	0.323
AAEL005187	laminin gamma 1 chain	CS				-0.163
AAEL005211	microtubule associated-protein orbit	CS	-0.55	-0.466	-0.248
AAEL005254	dynactin P62 subunit	CS	-0.49	-0.26	-0.281	-0.281
AAEL005283	conserved hypothetical protein	CS				-0.108
AAEL005319	myosin light chain kinase	CS	-0.474			-0.076
AAEL005323	kinesin motor protein, putative	CS			-0.203		0.425
AAEL005354	dynein light chain, putative	CS		0.123			0.269
AAEL005407	annexin x	CS			-0.456		-0.444
AAEL005408	annexin x	CS		-0.276			-0.504
AAEL005412	annexin x	CS		-0.385		0.443
AAEL005417	annexin x	CS	0.384
AAEL005419	twinfilin	CS					-0.427
AAEL005426	annexin x	CS	0.66	-0.218
AAEL005493	septin	CS		-0.154	0.217	0.38
AAEL005656	myosin heavy chain, nonmuscle or smooth muscle	CS		0.119
AAEL005712	microtubule associated protein xmap215	CS			0.095	0.103
AAEL005733	myosin heavy chain, nonmuscle or smooth muscle	CS		0.174			-0.258
AAEL005801	bifunctional aminoacyl-tRNA synthetase	CS	-0.29		-0.127
AAEL005845	beta chain spectrin	CS		-0.193	0.111		-0.091
AAEL005886	angiomotin	CS				-0.142	-0.342
AAEL005917	conserved hypothetical protein	CS				-0.097
AAEL005961	actin	CS		0.207	0.411	0.433	0.437
AAEL005964	actin	CS			-0.285	-0.299
AAEL006031	conserved hypothetical protein	CS		0.212	0.238
AAEL006042	arginine or creatine kinase	CS				-0.109
AAEL006150	brca1-associated protein (brap2)	CS	-0.687	-0.224		-0.383
AAEL006154	conserved hypothetical protein	CS			0.588	0.452	0.781
AAEL006179	tubulin alpha chain	CS		-0.245	-0.299		-0.221
AAEL006201	hypothetical protein	CS			0.299
AAEL006222	talin	CS		-0.125	0.401	0.362
AAEL006231	paraflagellar rod protein, putative	CS					-0.176
AAEL006242	beta chain spectrin	CS				0.179
AAEL006328	conserved hypothetical protein	CS				0.089
AAEL006330	microtubule associated serine/threonine kinase	CS		0.138	0.346	0.204
AAEL006340	conserved hypothetical protein	CS		-0.3	-0.329	-0.283
AAEL006472	rabconnectin	CS				-0.147
AAEL006530	tubulin folding cofactor c	CS	0.405			0.118
AAEL006541	axonemal dynein intermediate chain inner arm i1	CS				0.175
AAEL006642	tubulin alpha chain	CS			0.185	0.169
AAEL006647	dynein light chain, putative	CS		0.024	-0.199	-0.12
AAEL006701	conserved hypothetical protein	CS			-0.258	-0.333
AAEL006726	innexin	CS				-0.127
AAEL006872	calponin/transgelin	CS				-0.047
AAEL006922	calponin/transgelin	CS	-0.264			-0.071	-0.295
AAEL006953	conserved hypothetical protein	CS				-0.257	-0.267
AAEL006955	cadherin	CS			-0.315	-0.229	-0.15
AAEL006994	myosin heavy chain, putative	CS			-0.492
AAEL007077	integrin beta 1 binding protein (melusin)	CS	-0.274	-0.206			-0.276
AAEL007092	conserved hypothetical protein	CS			-0.167	-0.141
AAEL007099	environmental stress-induced protein, putative	CS					1.884
AAEL007116	conserved hypothetical protein	CS		-0.176	0.268	0.158
AAEL007132	dynein heavy chain	CS		-0.199
AAEL007151	paramyosin, putative	CS	-0.133
AAEL007162	gaba(a) receptor-associated protein	CS	-0.357	-0.36	-0.168
AAEL007176	rabkinesin-6	CS	-0.331				0.149
AAEL007194	Pupal cuticle protein, putative	CS			-0.468
AAEL007225	dynein heavy chain	CS			-0.377	-0.394
AAEL007268	conserved hypothetical protein	CS				-0.209
AAEL007281	stretchin-mlck	CS			-0.331	-0.299
AAEL007306	alpha-actinin	CS	-0.221	0.118
AAEL007439	myosin light chain 1,	CS	-0.37	-0.285			-0.478
AAEL007483	conserved hypothetical protein	CS				-0.109
AAEL007546	actin-related protein 2/3 complex subunit 1A	CS		-0.147			-0.283
AAEL007566	dynactin subunit P25	CS	-0.344
AAEL007632	myosin light chain kinase	CS		0.081
AAEL007803	lamin b receptor	CS		-0.3	-0.383
AAEL007898	calmin	CS		0.185	-0.24
AAEL007918	dynein heavy chain	CS			0.152
AAEL008036	dynein heavy chain	CS				0.153
AAEL008057	myosin light chain kinase	CS	-0.315	-0.191	-0.229	-0.196
AAEL008058	liprin alpha (lar-interacting protein alpha) (synapse defective protein 2)	CS				-0.138	0.251
AAEL008110	centrosomin (arrow protein)	CS		0.13		-0.085
AAEL008265	rab6-interacting protein 2/elks/erc/cast	CS				-0.213
AAEL008273	conserved hypothetical protein	CS				-0.267
AAEL008284	pupal cuticle protein 78E, putative	CS		-0.201
AAEL008289	pupal cuticle protein 78E, putative	CS			-0.274		0.387
AAEL008303	calponin/transgelin	CS		0.1	0.194
AAEL008308	conserved hypothetical protein	CS				-0.271
AAEL008312	hypothetical protein	CS			0.171
AAEL008315	calponin/transgelin	CS			-0.279	-0.127
AAEL008380	hypothetical protein	CS				-0.168
AAEL008421	cadherin	CS				-0.302
AAEL008499	rabkinesin-6	CS			0.333	0.231
AAEL008542	kinesin heavy chain subunit	CS		0.224		0.165	-0.386
AAEL008588	innexin	CS			-0.17	-0.278
AAEL008610	myosin vii	CS	-0.381	-0.336	-0.262	-0.375
AAEL008653	engulfment and cell motility protein	CS		-0.102			0.194
AAEL008669	conserved hypothetical protein	CS				-0.407	0.552
AAEL008730	anillin/rhotekin (rtkn)	CS		-0.292
AAEL008754	hypothetical protein	CS				0.256
AAEL008765	cuticle protein, putative	CS				0.158
AAEL008777	proto-oncogene tyrosine-protein kinase abl1	CS			-0.353	-0.219
AAEL008866	pupal cuticle protein 78E, putative	CS					0.578
AAEL008869	pupal cuticle protein 78E, putative	CS					-0.411
AAEL008872	pupal cuticle protein 78E, putative	CS		0.346
AAEL008881	RHC18, putative	CS			-0.238	-0.262
AAEL008921	myosin regulatory light chain 2 smooth muscle	CS		0.148	-0.336		-0.436
AAEL008964	adult cuticle protein, putative	CS				-0.102
AAEL008965	adult cuticle protein, putative	CS		0.165		0.126
AAEL008969	adult cuticle protein, putative	CS		0.35		0.228
AAEL008973	adult cuticle protein, putative	CS		0.087		-0.184
AAEL008977	conserved hypothetical protein	CS		-0.272
AAEL008978	conserved hypothetical protein	CS		0.123
AAEL008983	adult cuticle protein, putative	CS		-0.265		-0.133
AAEL008997	conserved hypothetical protein	CS		-0.048
AAEL009001	adult cuticle protein, putative	CS				0.167
AAEL009005	adult cuticle protein, putative	CS				0.223
AAEL009012	conserved hypothetical protein	CS		0.114		-0.068
AAEL009041	arp2/3 complex 20 kd subunit	CS				-0.198	-0.209
AAEL009059	arp2/3 complex 16 kd subunit (P16-arc)	CS			0.212	0.181	0.429
AAEL009085	rho/rac/cdc gtpase-activating protein	CS	0.332	0.144	-0.223
AAEL009219	predicted protein	CS			-0.434	-0.371	-0.281
AAEL009227	kinesin heavy chain	CS	0.335	0.172		0.16	-0.411
AAEL009357	myosin v	CS	-0.331		-0.324		-0.637
AAEL009375	plekhh1	CS			0.184		0.337
AAEL009451	actin	CS				0.242
AAEL009527	conserved hypothetical protein	CS		-0.111
AAEL009537	hypothetical protein	CS			0.327
AAEL009543	conserved hypothetical protein	CS			-0.362
AAEL009572	cyclin B3	CS				0.178
AAEL009580	conserved hypothetical protein	CS		0.397
AAEL009583	filamin, putative	CS			-0.26
AAEL009585	conserved hypothetical protein	CS				-0.253
AAEL009616	cadherin	CS				-0.206
AAEL009677	membrane-associated protein gex-3	CS		0.119	-0.342	-0.209	-0.102
AAEL009783	cuticle protein, putative	CS			0.122
AAEL009788	cuticle protein, putative	CS			0.434	0.13
AAEL009796	cuticle protein, putative	CS		-0.069
AAEL009802	cuticle protein, putative	CS			0.241
AAEL009803	phaF protein, putative	CS				-0.155	0.496
AAEL009847	microtubule-associated protein	CS			0.287
AAEL009915	centrosomal protein	CS			-0.778	-0.673
AAEL010045	XAP-5, putative	CS					-0.419
AAEL010066	microfibril-associated protein	CS		0.179	-0.226		-0.381
AAEL010094	cyclin b	CS		0.195	-0.398	-0.216	-0.346
AAEL010127	pupal cuticle protein 78E, putative	CS		0.229
AAEL010134	Pupal cuticle protein, putative	CS				-0.122
AAEL010178	hypothetical protein	CS			-0.286	0.148
AAEL010289	beta nu integrin subunit	CS		0.166		-0.178
AAEL010307	conserved hypothetical protein	CS				-0.17	-0.438
AAEL010433	groucho protein (enhancer of split)	CS					0.585
AAEL010664	actin binding protein, putative	CS		-0.125			0.702
AAEL010706	conserved hypothetical protein	CS		-0.028
AAEL010707	conserved hypothetical protein	CS		-0.269	0.337
AAEL010927	actin binding	CS		-0.243		-0.253
AAEL010975	paramyosin, long form	CS	0.385		0.348	0.398	0.366
AAEL010979	growth factor receptor-bound protein	CS				-0.377
AAEL011012	septin	CS		0.212	-0.117
AAEL011022	cysteine-rich protein, putative	CS		-0.211		-0.306	-0.54
AAEL011036	conserved hypothetical protein	CS					0.652
AAEL011037	conserved hypothetical protein	CS			0.477		0.812
AAEL011038	integrin alpha-ps	CS				-0.181
AAEL011045	pupal cuticle protein, putative	CS		-0.13
AAEL011067	tubulin-specific chaperone, putative	CS		0.205
AAEL011151	conserved hypothetical protein	CS			-0.114	-0.264
AAEL011154	hypothetical protein	CS					0.347
AAEL011164	cadherin	CS		0.308
AAEL011197	actin	CS	0.507	0.234		0.242
AAEL011302	annexin	CS		-0.016	-0.106	0.162
AAEL011317	actin	CS					0.416
AAEL011334	conserved hypothetical protein	CS					0.315
AAEL011337	hypothetical protein	CS			-0.133
AAEL011363	alpha-tropomyosin 5b, putative	CS				-0.103
AAEL011410	kinesin light chain 1 and	CS		0.256
AAEL011412	conserved hypothetical protein	CS	0.335		-0.272		-0.3
AAEL011436	myosin xv	CS		-0.229	-0.458	-0.243
AAEL011439	paramyosin, putative	CS		0.122
AAEL011444	Pupal cuticle protein, putative	CS		0.135
AAEL011458	hypothetical protein	CS			0.39		1.007
AAEL011461	conserved hypothetical protein	CS			-0.157
AAEL011501	hypothetical protein	CS		0.119	0.263		0.418
AAEL011554	adhesion regulating molecule 1 (110 kda cell membrane glycoprotein)	CS			-0.26	-0.123
AAEL011566	cell adhesion molecule	CS			-0.117		0.271
AAEL011586	hypothetical protein	CS				0.454
AAEL011750	actin	CS			-0.198
AAEL011897	conserved hypothetical protein	CS		-0.302		-0.353
AAEL011905	myosin i	CS		0.172			-0.39
AAEL011982	cortactin	CS				-0.213
AAEL011985	conserved hypothetical protein	CS	0.252	0.099			-0.272
AAEL012031	conserved hypothetical protein	CS					0.421
AAEL012088	conserved hypothetical protein	CS		-0.206		-0.168	0.228
AAEL012159	membrane-associated protein gex-3	CS			0.212
AAEL012206	microtubule-associated protein tau	CS			-0.147
AAEL012207	myosin light chain 1,	CS			-0.12
AAEL012235	conserved hypothetical protein	CS		0.152
AAEL012310	actin	CS			0.157
AAEL012421	cadherin	CS	-0.186
AAEL012449	myosin x	CS			0.244	0.256	0.215
AAEL012472	kinesin light chain 1 and	CS		-0.095	-0.285	-0.278
AAEL012473	vav1	CS		0.136		-0.183
AAEL012519	actin binding protein, putative	CS			0.29
AAEL012631	myosin i	CS					0.302
AAEL012641	conserved hypothetical protein	CS			-0.258
AAEL012644	conserved hypothetical protein	CS		0.163		0.096
AAEL012645	conserved hypothetical protein	CS				0.306
AAEL012647	conserved hypothetical protein	CS		0.257
AAEL012648	conserved hypothetical protein	CS		-0.16
AAEL012650	conserved hypothetical protein	CS			0.296
AAEL012652	conserved hypothetical protein	CS		0.181
AAEL012653	hypothetical protein	CS			-0.248	-0.25
AAEL012840	stathmin	CS		0.134	0.276
AAEL012843	tubulin gamma chain	CS		-0.229
AAEL012987	hypothetical protein	CS	-0.186			-0.068
AAEL013030	hypothetical protein	CS		0.116	0.328		0.598
AAEL013197	conserved hypothetical protein	CS		0.28			0.507
AAEL013242	microtubule binding protein, putative	CS	0.391		-0.108		0.574
AAEL013377	conserved hypothetical protein	CS					1.242
AAEL013380	adult cuticle protein, putative	CS				0.183
AAEL013381	integrin alpha-ps	CS	0.166				0.324
AAEL013411	hypothetical protein	CS			-0.105
AAEL013461	parvin	CS	-0.299		-0.338	-0.243	-0.386
AAEL013466	ankyrin 2,3/unc44	CS			-0.123
AAEL013511	conserved hypothetical protein	CS			-0.44	-0.552
AAEL013513	conserved hypothetical protein	CS		-0.198
AAEL013515	Pupal cuticle protein, putative	CS		-0.265		-0.255	-0.347
AAEL013517	pupal cuticle protein 78E, putative	CS			-0.478	-0.278	-0.742
AAEL013600	integrin alpha-ps	CS		-0.3
AAEL013661	actin binding protein, putative	CS		-0.276			0.479
AAEL013737	axonemal inner arm dynein light chain	CS			-0.238
AAEL013766	conserved hypothetical protein	CS					-0.214
AAEL013786	growth factor receptor-bound protein	CS		0.116			0.508
AAEL013808	fascin	CS				0.14	-0.102
AAEL013873	cadherin	CS		0.249		0.19
AAEL013892	wiskott-aldrich syndrome protein	CS				-0.165
AAEL013903	gamma-tubulin complex component 2 (gcp-2)	CS		0.165	0.207
AAEL013920	disheveled associated activator of morphogenesis	CS			-0.173
AAEL014017	testis-specific serine/threonine kinase 22c	CS		0.157
AAEL014084	kinesin eg-5	CS			0.277	0.139	0.212
AAEL014111	tubulin-specific chaperone, putative	CS		-0.134	-0.203	-0.134	-0.213
AAEL014134	kinesin heavy chain	CS			-0.057	0.231
AAEL014209	tangerin	CS			0.252
AAEL014227	innexin	CS		0.213	-1.146	0.172
AAEL014416	pupal cuticle protein 78E, putative	CS		0.215
AAEL014423	conserved hypothetical protein	CS	-0.346			-0.147
AAEL014445	conserved hypothetical protein	CS					0.309
AAEL014457	neuronal cell adhesion molecule	CS				-0.134	-0.322
AAEL014703	hypothetical protein	CS		-0.176	-0.288	-0.194	-0.327
AAEL014846	innexin	CS	-0.342		-0.299		0.212
AAEL014908	conserved hypothetical protein	CS				-0.134
AAEL014925	conserved hypothetical protein	CS			0.487		0.632
AAEL014978	adult cuticle protein, putative	CS		-0.1			1.264
AAEL014983	pupal cuticle protein, putative	CS		0.188
AAEL014984	adult cuticle protein, putative	CS				0.301
AAEL015057	hypothetical protein	CS			0.24
AAEL015058	conserved hypothetical protein	CS		-0.171			0.484
AAEL015119	cuticle protein, putative	CS			0.261
AAEL015223	adult cuticle protein, putative	CS				0.193
AAEL015280	conserved hypothetical protein	CS		-0.077
AAEL015363	cuticle protein, putative	CS			0.239
AAEL015534	conserved hypothetical protein	CS				-0.088
AAEL015538	microtubule-associated protein tau	CS			-0.286	-0.255
AAEL000035	Odorant-binding protein 56e, putative	CSR			-0.248
AAEL000048	gustatory receptor for trehalose (trehalose receptor)	CSR			0.332
AAEL000051	Odorant-binding protein 56e, putative	CSR			-0.327
AAEL000071	Odorant-binding protein 56a, putative	CSR		-0.233	-0.47	-0.262
AAEL000139	conserved hypothetical protein	CSR			0.157
AAEL000318	conserved hypothetical protein	CSR		-0.404
AAEL000350	conserved hypothetical protein	CSR		-0.219
AAEL000358	hypothetical protein	CSR		-0.977		0.257
AAEL000614	Odorant receptor 83c, putative	CSR				0.193
AAEL000827	conserved hypothetical protein	CSR		0.16
AAEL000846	conserved hypothetical protein	CSR		-0.306
AAEL001174	hypothetical protein	CSR				0.198
AAEL001189	conserved hypothetical protein	CSR		-0.191
AAEL001705	odorant response protein ODR-4, putative	CSR		-0.206	-0.44	-0.336
AAEL001957	conserved hypothetical protein	CSR				0.208
AAEL001963	protein serine/threonine kinase, putative	CSR	0.386	0.124
AAEL001964	protein serine/threonine kinase, putative	CSR	0.325	0.188	0.306	0.236	-0.394
AAEL001969	protein serine/threonine kinase, putative	CSR				0.256	0.149
AAEL001975	protein serine/threonine kinase, putative	CSR				0.115
AAEL001980	protein serine/threonine kinase, putative	CSR			-0.535		-0.573
AAEL001981	protein serine/threonine kinase, putative	CSR		-0.355
AAEL001987	protein serine/threonine kinase, putative	CSR			-0.238
AAEL002004	protein serine/threonine kinase, putative	CSR			-0.653		-0.671
AAEL002011	conserved hypothetical protein	CSR				0.241
AAEL002015	protein serine/threonine kinase, putative	CSR			-0.531
AAEL002022	protein serine/threonine kinase, putative	CSR		0.262	-0.421	-0.243	-0.139
AAEL002024	protein serine/threonine kinase, putative	CSR				-0.114
AAEL002026	protein serine/threonine kinase, putative	CSR					-0.199
AAEL002035	protein serine/threonine kinase, putative	CSR				0.16
AAEL002038	protein serine/threonine kinase, putative	CSR			-0.44
AAEL002041	protein serine/threonine kinase, putative	CSR		-0.3	-0.37
AAEL002380	Gustatory receptor 21a, putative	CSR			-0.396		-0.218
AAEL002587	Odorant-binding protein 56e, putative	CSR			-0.617	-0.398
AAEL002591	Odorant-binding protein 56e, putative	CSR				-0.279	-0.648
AAEL002598	Odorant-binding protein 56e, putative	CSR		0.131
AAEL002605	Odorant-binding protein 56e, putative	CSR					-0.304
AAEL002606	Odorant-binding protein 56e, putative	CSR			-0.615	-0.51
AAEL002617	Odorant-binding protein 56e, putative	CSR		-0.218	-0.531	-0.223
AAEL002618	Odorant-binding protein 56e, putative	CSR				-0.144
AAEL002626	Odorant-binding protein 56e, putative	CSR		-0.405	-0.32	-0.229
AAEL002716	conserved hypothetical protein	CSR		0.174
AAEL002865	hypothetical protein	CSR			0.664	0.377
AAEL003311	conserved hypothetical protein	CSR		0.335
AAEL003369	Odorant receptor 94a, putative	CSR		-0.134
AAEL003513	conserved hypothetical protein	CSR		-0.204
AAEL003538	conserved hypothetical protein	CSR		-0.36
AAEL003593	hypothetical protein	CSR		-0.318	-0.554	-0.429	-0.761
AAEL003869	conserved hypothetical protein	CSR				-0.147
AAEL003886	conserved hypothetical protein	CSR	0.2	0.167
AAEL004207	Odorant receptor 83c, putative	CSR			-0.432
AAEL004339	Odorant-binding protein 56a, putative	CSR			-0.26
AAEL004342	conserved hypothetical protein	CSR	-0.309	-0.327	-0.299	-0.347
AAEL004516	conserved hypothetical protein	CSR		0.882
AAEL004730	conserved hypothetical protein	CSR				0.241
AAEL004966	conserved hypothetical protein	CSR			0.244
AAEL005489	olfactory receptor, putative	CSR				0.301
AAEL005691	protein serine/threonine kinase, putative	CSR		0.11
AAEL005711	protein serine/threonine kinase, putative	CSR				-0.204
AAEL005767	olfactory receptor, putative	CSR				0.219
AAEL005770	Odorant-binding protein 99c, putative	CSR			0.39	0.225
AAEL005772	Odorant-binding protein 99c, putative	CSR		-0.183		-0.285	-0.214
AAEL006005	odorant receptor	CSR				0.079
AAEL006103	conserved hypothetical protein	CSR	-0.186			-0.173
AAEL006108	conserved hypothetical protein	CSR			-0.257	-0.103	-0.329
AAEL006109	conserved hypothetical protein	CSR			-0.255	-0.152	-0.402
AAEL006176	Odorant-binding protein 56e, putative	CSR		0.194	-0.353	-0.163	-0.327
AAEL006387	conserved hypothetical protein	CSR					0.82
AAEL006393	conserved hypothetical protein	CSR		-0.221
AAEL006396	conserved hypothetical protein	CSR		-0.147		0.251
AAEL006408	conserved hypothetical protein	CSR	-0.409		-0.379	-0.299
AAEL006454	Odorant-binding protein 56a, putative	CSR			-0.292	-0.402
AAEL007014	hypothetical protein	CSR		-0.595
AAEL007110	Odorant receptor 83c, putative	CSR		-0.167		0.328
AAEL007164	conserved hypothetical protein	CSR		0.136	-0.206
AAEL007603	Odorant-binding protein 56a, putative	CSR			-0.191		0.306
AAEL007604	Odorant-binding protein 56a, putative	CSR		-0.255		0.287	0.921
AAEL007935	Gustatory receptor 28b, putative	CSR			-0.111
AAEL008009	conserved hypothetical protein	CSR				-0.199
AAEL008013	odorant binding protein	CSR			-0.315
AAEL008157	conserved hypothetical protein	CSR					-0.409
AAEL008165	conserved hypothetical protein	CSR					-0.326
AAEL008173	conserved hypothetical protein	CSR		0.167	-0.245
AAEL008185	conserved hypothetical protein	CSR			0.181		0.355
AAEL008442	conserved hypothetical protein	CSR		0.094
AAEL008640	conserved hypothetical protein	CSR		-0.32
AAEL009545	Gustatory receptor 93a, putative	CSR				0.11
AAEL009597	conserved hypothetical protein	CSR		0.251
AAEL009599	hypothetical protein	CSR			0.283
AAEL009982	Odorant receptor 56a, putative	CSR				0.236
AAEL010058	Gustatory receptor 63a, putative	CSR				0.139
AAEL010415	Odorant receptor 9a, putative	CSR		0.195		-0.141
AAEL010418	conserved hypothetical protein	CSR				0.227
AAEL010426	olfactory receptor, putative	CSR		-0.368
AAEL010662	Odorant-binding protein 58c, putative	CSR			-0.162
AAEL010874	conserved hypothetical protein	CSR		-0.138
AAEL010875	conserved hypothetical protein	CSR		-0.529
AAEL011073	gustatory receptor	CSR			0.399		0.545
AAEL011077	Gustatory receptor 28a, putative	CSR				0.283
AAEL011174	Gustatory receptor 64a, putative	CSR					-0.038
AAEL011416	conserved hypothetical protein	CSR				-0.238
AAEL011483	Odorant-binding protein 50c, putative	CSR				-0.144
AAEL011490	conserved hypothetical protein	CSR		-0.304
AAEL011583	Odorant receptor 56a, putative	CSR			-0.155
AAEL011730	Odorant-binding protein 99c, putative	CSR		0.13
AAEL012377	Odorant-binding protein 56a, putative	CSR	-0.533
AAEL012383	protein serine/threonine kinase, putative	CSR				0.114
AAEL013018	odorant binding protein	CSR				0.141
AAEL013190	Gustatory receptor 28b, putative	CSR				-0.041
AAEL013418	conserved hypothetical protein	CSR			0.376	0.157
AAEL013420	olfactory receptor, putative	CSR				-0.144
AAEL013719	conserved hypothetical protein	CSR				0.132
AAEL014082	Odorant-binding protein 56a, putative	CSR			-0.442	-0.245	0.398
AAEL014430	conserved hypothetical protein	CSR		1.024
AAEL014593	Odorant-binding protein 50c, putative	CSR		0.169		0.104
AAEL014877	hypothetical protein	CSR		-0.855		0.24
AAEL015311	Odorant receptor 94a, putative	CSR		-0.29
AAEL015506	Odorant receptor 83c, putative	CSR				-0.306
AAEL015554	Odorant-binding protein 56e, putative	CSR		-0.147	-0.589	-0.368	-0.829
AAEL015556	Gustatory receptor 28b, putative	CSR				0.231
AAEL015566	Odorant-binding protein 58c, putative	CSR					0.929
AAEL015567	Odorant-binding protein 58c, putative	CSR			-0.233
AAEL000001	bystin	D		-0.201	-0.271	-0.26
AAEL000003	conserved hypothetical protein	D	-0.523			-0.181
AAEL000004	glycosyltransferase	D			0.2
AAEL000005	hypothetical protein	D	-0.315
AAEL000008	wd and tetratricopeptide repeat protein	D		0.084			-0.286
AAEL000013	peptidyl-prolyl cis-trans isomerase (cyclophilin)	D			0.21	0.247	-0.429
AAEL000015	phd finger transcription factor	D			-0.288		-0.45
AAEL000016	conserved hypothetical protein	D		0.189
AAEL000041	forkhead box protein (AaegFOXM2)	D			0.358
AAEL000049	three prime repair exonuclease 1, putative	D				0.145
AAEL000053	myotubularin	D			0.218	0.157
AAEL000065	conserved hypothetical protein	D			-0.44	-0.324	-0.486
AAEL000070	conserved hypothetical protein	D		-0.188	-0.241
AAEL000083	conserved hypothetical protein	D				-0.154
AAEL000084	elongin b	D			0.251	0.217
AAEL000088	brefeldin A-sensitive peripheral Golgi protein, putative	D			0.217		0.467
AAEL000090	secretory carrier-associated membrane protein (scamp)	D	0.33		0.343	0.263
AAEL000091	sumo-1-activating enzyme E1a	D	0.477	0.273			0.198
AAEL000093	conserved hypothetical protein	D			0.518	0.341
AAEL000097	n-acetylneuraminate synthetase	D		-0.127
AAEL000102	conserved hypothetical protein	D	0.316	0.175	0.525	0.433
AAEL000105	beta-alanine synthase, putative	D	-0.3	-0.1	-0.194		-0.243
AAEL000107	hypothetical protein	D	-0.651	-0.257		-0.327	-0.446
AAEL000110	conserved hypothetical protein	D		0.318
AAEL000115	conserved hypothetical protein	D		0.195		-0.272	0.225
AAEL000116	conserved hypothetical protein	D			-0.144	-0.138
AAEL000122	conserved hypothetical protein	D				-0.385	-0.458
AAEL000125	hypothetical protein	D		0.136	-0.258	-0.119
AAEL000126	molybdopterin cofactor synthesis protein a	D	-0.379		-0.45
AAEL000128	P130	D	0.176	-0.071			0.165
AAEL000136	conserved hypothetical protein	D	0.407	0.362		0.156
AAEL000137	conserved hypothetical protein	D					0.409
AAEL000140	conserved hypothetical protein	D			0.212	0.247
AAEL000141	immunophilin FKBP46, putative	D		0.172		-0.326
AAEL000143	conserved hypothetical protein	D				-0.17
AAEL000147	single-stranded DNA binding protein, putative	D	-0.383	-0.181	-0.231	-0.133
AAEL000148	conserved hypothetical protein	D		-0.127		0.209
AAEL000149	sap30	D		-0.276
AAEL000152	conserved hypothetical protein	D				-0.168
AAEL000153	conserved hypothetical protein	D				-0.191
AAEL000156	conserved hypothetical protein	D				-0.338
AAEL000165	conserved hypothetical protein	D			-0.241	-0.157
AAEL000170	hypothetical protein	D		-0.097	-0.407	-0.326
AAEL000172	hypothetical protein	D		0.154
AAEL000173	chromatin assembly factor-I p150 subunit, putative	D			-0.295	-0.255	-0.506
AAEL000174	retinal protein	D		-0.304		-0.255
AAEL000177	conserved hypothetical protein	D			-0.238		0.349
AAEL000178	ubiquinone/menaquinone biosynthesis methyltransferase	D	-0.344	0.114	-0.236	-0.198
AAEL000179	ubiquitin-conjugating enzyme E2 l	D	-0.556	-0.248	-0.216	-0.219
AAEL000181	polybromo-1	D	0.251		-0.181		-0.317
AAEL000182	conserved hypothetical protein	D			-0.346	-0.375	-0.295
AAEL000187	lim-kinase1	D		0.302	-0.264
AAEL000197	hypothetical protein	D					0.521
AAEL000198	conserved hypothetical protein	D		0.197		0.058
AAEL000200	conserved hypothetical protein	D				0.333
AAEL000202	t-box protein	D				-0.211
AAEL000206	ninjurin A, putative	D		0.178	-0.292	-0.216	0.567
AAEL000208	copii-coated vesicle membrane protein P24	D		0.162	-0.383		-0.452
AAEL000209	conserved hypothetical protein	D				0.355
AAEL000212	conserved hypothetical protein	D			-0.165	-0.141	0.208
AAEL000214	vacuolar protein sorting (vps33)	D			-0.317	-0.176	-0.565
AAEL000217	serine/threonine protein kinase	D				-0.176	-0.484
AAEL000221	mediator complex, subunit, putative	D	-0.297	-0.278	-0.44	-0.409	-0.448
AAEL000229	conserved hypothetical protein	D			-0.364	-0.488
AAEL000233	membrane-associated guanylate kinase, putative	D		0.225	0.166	0.27
AAEL000236	hypothetical protein	D					0.586
AAEL000241	conserved hypothetical protein	D		-0.189	-0.184	-0.133
AAEL000245	conserved hypothetical protein	D	-0.413	-0.209	-0.409	-0.264
AAEL000261	hypothetical protein	D		0.17
AAEL000262	conserved hypothetical protein	D		-0.265		-0.162
AAEL000265	ubiquitin conjugating enzyme, putative	D	-0.351	-0.133	-0.454	-0.318
AAEL000266	g-protein coupled receptor	D				0.12
AAEL000267	conserved hypothetical protein	D		0.081	-0.39	-0.269
AAEL000270	26S proteasome regulatory subunit 7, psd7	D	0.192	0.147	-0.293	-0.163
AAEL000275	hypothetical protein	D			0.296
AAEL000279	N-formylmethionylaminoacyl-tRNA deformylase, putative	D			-0.582	-0.496	-0.351
AAEL000284	conserved hypothetical protein	D		-0.007	-0.29
AAEL000287	hypothetical protein	D		0.162	-0.346	-0.116
AAEL000288	conserved hypothetical protein	D		-0.16		-0.419	-0.494
AAEL000289	conserved hypothetical protein	D		0.209	0.318	0.171
AAEL000290	conserved hypothetical protein	D	-0.448	-0.139	-0.16		0.1
AAEL000292	conserved hypothetical protein	D		0.178	-0.427	-0.368	-0.494
AAEL000293	ebna2 binding protein P100	D				-0.36
AAEL000294	conserved hypothetical protein	D	-0.271	-0.152
AAEL000299	hypothetical protein	D		-0.173	-0.315	-0.233
AAEL000300	wd-repeat protein	D		-0.224	-0.454	-0.415	-0.238
AAEL000305	conserved hypothetical protein	D			-0.386	-0.211
AAEL000308	conserved hypothetical protein	D	0.45		0.329		0.419
AAEL000311	conserved hypothetical protein	D	0.609	0.273		0.107
AAEL000315	pigeon protein (linotte protein)	D		-0.209	-0.322	-0.346
AAEL000317	cysteine-rich venom protein, putative	D			-0.324
AAEL000324	tyrosine-protein kinase drl	D		-0.264
AAEL000327	ecdysone-induced protein 78c (dr-78)	D			-0.468	-0.355	-0.429
AAEL000328	conserved hypothetical protein	D			0.29		0.368
AAEL000333	cysteine-rich venom protein, putative	D		-0.136
AAEL000337	hypothetical protein	D		-0.154
AAEL000343	serine/threonine-protein kinase vrk	D				0.203
AAEL000356	cysteine-rich venom protein, putative	D		-0.228			0.393
AAEL000359	ferritin-precursor, putative	D				0.116
AAEL000362	conserved hypothetical protein	D				0.1
AAEL000369	cysteine-rich venom protein, putative	D		-0.373
AAEL000372	myo inositol monophosphatase	D			-0.309		-0.286
AAEL000374	cysteine-rich venom protein, putative	D		-0.333			0.235
AAEL000375	cysteine-rich venom protein, putative	D			0.179
AAEL000379	cysteine-rich venom protein, putative	D		-0.327		0.22
AAEL000386	phopsphatidylinositol 3-kinase, drosophila	D			-0.326	-0.283
AAEL000390	hypothetical protein	D		-0.119	-0.417
AAEL000395	retinoid x receptor (rxr)	D	0.259		-0.229	-0.152
AAEL000398	sidestep protein	D				-0.184
AAEL000399	conserved hypothetical protein	D			0.516	0.422	0.486
AAEL000400	hypothetical protein	D		0.132	-0.226	-0.168	-0.398
AAEL000402	conserved hypothetical protein	D				0.292
AAEL000405	odd Oz protein	D	0.132			-0.15
AAEL000410	glycoprotein 25l	D	-0.342		-0.258
AAEL000416	hypothetical protein	D			-0.15	-0.138	-0.494
AAEL000418	conserved hypothetical protein	D	-0.092			-0.147
AAEL000421	protein farnesyltransferase alpha subunit/rab geranylgeranyl transferase alpha subunit	D	0.208			0.111	-0.32
AAEL000425	conserved hypothetical protein	D		-0.184	-0.315	-0.183
AAEL000427	conserved hypothetical protein	D		0.225	0.235
AAEL000428	tryptophan 2,3-dioxygenase	D			0.091	0.183
AAEL000430	hypothetical protein	D	-0.295	-0.24	-0.336	-0.338
AAEL000433	glypican	D	-0.08		0.131		0.32
AAEL000439	hypothetical protein	D				-0.109
AAEL000442	conserved hypothetical protein	D	0.215		-0.322	-0.24
AAEL000444	udp-glucose glycoprotein:glucosyltransferase	D		-0.213
AAEL000446	tight junction protein	D			-0.474	-0.281	-0.628
AAEL000447	V-1 protein, putative	D			0.194
AAEL000451	beta1,4 mannosyltransferase	D	-0.329	-0.128	-0.513	-0.278	-0.39
AAEL000452	histone acetyltransferase gcn5	D			-0.178
AAEL000453	conserved hypothetical protein	D		0.181
AAEL000456	conserved hypothetical protein	D			-0.554	-0.476
AAEL000459	conserved hypothetical protein	D	0.453	0.267
AAEL000460	conserved hypothetical protein	D			0.249	0.172
AAEL000465	conserved hypothetical protein	D		-0.194	-0.209	-0.1
AAEL000469	conserved hypothetical protein	D		-0.167	-0.191
AAEL000472	zinc finger protein, putative	D	-0.504	-0.111		-0.106	-0.271
AAEL000478	Sm protein G, putative	D	-0.544		-0.253	-0.283
AAEL000479	conserved hypothetical protein	D		0.344
AAEL000480	hypothetical protein	D				0.209
AAEL000483	exostosin-2	D		0.17	-0.216	-0.147
AAEL000486	chaperonin	D	0.315	0.161		0.151
AAEL000489	P21-activated kinase, pak	D			-0.243	-0.3
AAEL000493	heparan sulfate 6-o-sulfotransferase	D				0.289
AAEL000496	conserved hypothetical protein	D		-0.29	-0.271	-0.221
AAEL000500	conserved hypothetical protein	D		-0.193	-0.103	-0.54
AAEL000503	hypothetical protein	D		0.236	0.483	0.527
AAEL000505	conserved hypothetical protein	D		-0.203	-0.089	-0.136
AAEL000509	rho gtpase activating protein	D		0.154			-0.163
AAEL000510	conserved hypothetical protein	D		0.184	-0.119
AAEL000515	Juvenile hormone-inducible protein, putative	D	-0.474			-0.116
AAEL000516	Juvenile hormone-inducible protein, putative	D	0.33		-0.196	-0.13
AAEL000527	polynucleotide kinase- 3'-phosphatase	D		0.151	-0.221	-0.193	0.277
AAEL000529	conserved hypothetical protein	D				0.161
AAEL000536	conserved hypothetical protein	D		0.214	-0.476		-0.554
AAEL000540	fasciclin, putative	D	0.203			0.092
AAEL000541	fasciclin, putative	D		0.111	-0.431	-0.299
AAEL000544	hypothetical protein	D			-0.48	-0.246
AAEL000549	fibulin 1 and	D	-0.394	-0.304	-0.377	-0.464	-0.946
AAEL000550	werner helicase interacting protein	D	-0.635	-0.431		-0.375	-0.533
AAEL000551	hypothetical protein	D	0.615	-0.147	-0.199	0.456
AAEL000564	myotubularin	D			0.184
AAEL000565	hypothetical protein	D					-0.54
AAEL000568	26S proteasome non-atpase regulatory subunit	D	-0.276	-0.125	-0.219	-0.106	-0.349
AAEL000574	conserved hypothetical protein	D	-0.276		0.37	0.293	0.406
AAEL000575	apyrase, putative	D			-0.366	-0.203
AAEL000576	lachesin, putative	D				0.135
AAEL000578	conserved hypothetical protein	D			0.358	0.149
AAEL000584	sex-determining region y protein, sry	D			0.371	0.25
AAEL000588	conserved hypothetical protein	D	-0.5		-0.317		-0.452
AAEL000589	serine/threonine protein kinase	D			0.265	-0.133
AAEL000590	conserved hypothetical protein	D			0.265
AAEL000591	hypothetical protein	D				-0.546	-0.184
AAEL000594	conserved hypothetical protein	D	-0.178	0.147		-0.059
AAEL000601	hypothetical protein	D			-0.398
AAEL000602	conserved hypothetical protein	D		0.208	0.061	0.127
AAEL000605	rab geranylgeranyl transferase alpha subunit	D			-0.194	0.089	-0.293
AAEL000622	conserved hypothetical protein	D		-0.271	-0.373	-0.288	-0.252
AAEL000629	adenylate kinase 3,	D				-0.079
AAEL000632	WNT4 precursor, putative	D		0.258
AAEL000635	cop9 complex subunit 7a	D		0.233			-0.392
AAEL000636	conserved hypothetical protein	D				0.24	0.499
AAEL000640	alanine-glyoxylate aminotransferase	D	0.089		-0.346	-0.278
AAEL000641	protein disulfide isomerase	D		0.263	0.245	0.286
AAEL000644	conserved hypothetical protein	D				0.14
AAEL000648	hypothetical protein	D	0.281	-0.088	-0.357
AAEL000650	conserved hypothetical protein	D	-0.338	-0.245
AAEL000656	pangolin	D		0.203
AAEL000657	hypothetical protein	D		-0.112	-0.322	-0.228
AAEL000659	exosome complex exonuclease rrp43 (ribosomal rna processing protein 43)	D		0.163		-0.119	0.727
AAEL000661	t-cell specific transcription factor, tcf	D					-0.331
AAEL000666	pmp22 peroxisomal membrane protein, putative	D	-0.322			-0.077
AAEL000668	conserved hypothetical protein	D	0.208		0.166	0.239
AAEL000670	methionine sulfoxide reductase	D	0.288	0.16	-0.099	0.213
AAEL000672	cyclin a	D	0.41	0.274	0.205	0.152
AAEL000673	conserved hypothetical protein	D		0.241
AAEL000676	hypothetical protein	D			-0.24		-0.513
AAEL000679	NEDD8, putative	D		0.126	-0.233
AAEL000684	conserved hypothetical protein	D				0.24
AAEL000691	conserved hypothetical protein	D			-0.171
AAEL000692	partner of sld5	D				-0.059
AAEL000699	conserved hypothetical protein	D		-0.253	-0.219
AAEL000703	glycogen phosphorylase	D		0.123	0.199		-0.094
AAEL000704	synaptotagmin,	D			0.415		0.35
AAEL000707	cell cycle control protein cwf22	D	-0.252			-0.295	-0.444
AAEL000708	hiv-1 rev binding protein	D		-0.065	-0.288
AAEL000711	hypothetical protein	D	-0.245	-0.213	-0.274	-0.224
AAEL000712	hypothetical protein	D				0.292
AAEL000713	reticulon/nogo	D		-0.203	-0.186	-0.203
AAEL000716	chondroitin 4-sulfotransferase	D		0.148	0.218	0.171	0.343
AAEL000719	pak-interacting exchange factor, beta-pix/cool-1	D			-0.3		-0.897
AAEL000724	conserved hypothetical protein	D				-0.246	-0.394
AAEL000729	hypothetical protein	D		-0.313		-0.285
AAEL000730	conserved hypothetical protein	D	0.463	0.271		0.111
AAEL000737	rab6 gtpase activating protein, gapcena (rabgap1 protein)	D		0.234	0.307
AAEL000738	conserved hypothetical protein	D			-0.092		-0.529
AAEL000744	troponin C	D			0.224	0.253
AAEL000752	conserved hypothetical protein	D	0.198
AAEL000753	conserved hypothetical protein	D		0.174	-0.146
AAEL000755	conserved hypothetical protein	D		-0.176	-0.226		-0.342
AAEL000756	hypothetical protein	D		-0.324		-0.068
AAEL000757	anterior fat body protein	D		0.25	0.215
AAEL000758	ubiquitin-activating enzyme E1	D	-0.276	-0.293	-0.155	-0.031	-0.274
AAEL000759	gamma-glutamylcysteine synthetase, putative	D				0.235
AAEL000761	hypothetical protein	D		0.217			0.245
AAEL000762	lumican, putative	D		-0.171
AAEL000763	Plenty of SH3s, putative	D			0.019	0.103
AAEL000764	hypothetical protein	D			-0.349	-0.13
AAEL000766	ubiquinol cytochrome C oxidoreductase-subunit 6.4kD-subunit, putative	D	0.052	0.183
AAEL000770	platelet-activating factor acetylhydrolase isoform 1b alpha subunit	D	0.234	0.222	0.077	0.217
AAEL000774	conserved hypothetical protein	D					-0.398
AAEL000776	conserved hypothetical protein	D		0.131	-0.162	-0.095
AAEL000778	conserved hypothetical protein	D	0.489			-0.221
AAEL000782	conserved hypothetical protein	D	-0.46	-0.344	-0.258	-0.299
AAEL000786	hypothetical protein	D	-0.409	-0.079	-0.358
AAEL000790	conserved hypothetical protein	D		0.256	0.363
AAEL000795	ubiquitin	D	-0.243				0.467
AAEL000797	dimethylaniline monooxygenase	D	-0.608			-0.219
AAEL000798	sterol regulatory element binding protein cleavage-activating protein (srebp cleavage-activating protein) (scap)	D				0.138	0.228
AAEL000803	conserved hypothetical protein	D		0.239
AAEL000805	conserved hypothetical protein	D		0.18	0.448	0.324	0.66
AAEL000806	hypothetical protein	D				-0.171
AAEL000807	Tetratricopeptide repeat protein, putative	D			-0.094		-0.571
AAEL000809	conserved hypothetical protein	D		0.192
AAEL000810	protein kinase c	D			-0.186	-0.248	0.335
AAEL000811	conserved hypothetical protein	D				-0.158	0.432
AAEL000824	hypothetical protein	D			0.235	0.309
AAEL000825	eukaryotic peptide chain release factor gtp-binding subunit (erf2) (translation release factor 3) (erf3) (erf-3)	D		-0.193		-0.15
AAEL000826	hypothetical protein	D				0.262
AAEL000829	dimethylaniline monooxygenase	D			-0.51	-0.39
AAEL000832	cleavage and polyadenylation specificity factor cpsf	D				0.273
AAEL000834	dimethylaniline monooxygenase	D	0.249	0.233
AAEL000839	O-fucosyltransferase, putative	D			-0.123
AAEL000841	hypothetical protein	D				-0.297
AAEL000844	ad-003	D	-0.392	0.115	-0.188	-0.133
AAEL000845	protein-tyrosine phosphatase	D					0.263
AAEL000850	tyrosine kinase receptor	D					-0.701
AAEL000852	peptidyl-prolyl cis/trans isomerase, putative	D			-0.478	-0.37	-0.252
AAEL000853	skinny hedgehog/sightless/rasp	D		-0.324		-0.199
AAEL000855	mannosyltransferase 1,	D			0.204
AAEL000856	germ cell-less protein	D		0.355		0.193
AAEL000857	conserved hypothetical protein	D				-0.278
AAEL000858	ral guanine nucleotide exchange factor,	D		0.158
AAEL000859	hypothetical protein	D		-0.322		-0.255
AAEL000860	conserved hypothetical protein	D		0.11		-0.082	-0.723
AAEL000864	sex-determining region y protein, sry	D		0.273
AAEL000866	hypothetical protein	D		0.244
AAEL000867	f-box protein	D	0.377
AAEL000868	conserved hypothetical protein	D				-0.157	-0.413
AAEL000869	zinc finger protein	D				0.106
AAEL000882	conserved hypothetical protein	D				0.256
AAEL000883	hypothetical protein	D					0.341
AAEL000885	cytoplasmic dynein heavy chain	D				-0.039
AAEL000886	hypothetical protein	D	-0.371
AAEL000888	single stranded dna binding protein	D		0.088
AAEL000893	sex-determining region y protein, sry	D		0.044
AAEL000894	hunchback protein	D			-0.258
AAEL000899	glycosyltransferase	D		0.219	0.276		0.292
AAEL000900	conserved hypothetical protein	D	-0.405	-0.326	-0.45	-0.357
AAEL000906	guanyl-nucleotide exchange factor	D		-0.142
AAEL000912	conserved hypothetical protein	D			-0.523	-0.216
AAEL000915	hypothetical protein	D	-0.476	-0.122	-0.326	-0.329
AAEL000923	conserved hypothetical protein	D		0.13			-0.206
AAEL000925	leucine-zipper-like transcriptional regulator 1 (LZTR-1)	D			0.119		0.6
AAEL000931	alkaline phosphatase	D		-0.163			-0.117
AAEL000932	conserved hypothetical protein	D				-0.206
AAEL000938	conserved hypothetical protein	D	-0.188		-0.364	-0.265
AAEL000939	conserved hypothetical protein	D			0.189
AAEL000947	microsomal signal peptidase 23 kd subunit (spc22/23)	D		0.172		0.167
AAEL000955	conserved hypothetical protein	D		-0.155
AAEL000956	conserved hypothetical protein	D		0.058	-0.155	-0.095
AAEL000957	hypothetical protein	D			0.279
AAEL000959	arginine or creatine kinase	D		0.56		0.106
AAEL000961	conserved hypothetical protein	D			-0.117		-0.458
AAEL000962	conserved hypothetical protein	D					1.398
AAEL000964	regulatory factor X-associated ankyrin-containing protein, putative	D		-0.099		-0.362	-0.642
AAEL000965	conserved hypothetical protein	D	-0.243	-0.285	-0.283	-0.258
AAEL000971	smile protein	D			0.107
AAEL000972	conserved hypothetical protein	D			-0.448
AAEL000973	conserved hypothetical protein	D		-0.071
AAEL000974	zinc finger protein	D		0.239
AAEL000975	hypothetical protein	D				-0.262
AAEL000978	conserved hypothetical protein	D		0.141		-0.24	-0.484
AAEL000980	hypothetical protein	D		-0.199
AAEL000984	conserved hypothetical protein	D	-0.204				-0.425
AAEL000988	conserved hypothetical protein	D	0.281
AAEL000990	conserved hypothetical protein	D			-0.385	-0.224
AAEL000993	dally	D			0.171		0.547
AAEL000994	conserved hypothetical protein	D			-0.368	-0.128
AAEL000996	conserved hypothetical protein	D		0.178	0.371
AAEL001007	conserved hypothetical protein	D		-0.178			-0.357
AAEL001008	conserved hypothetical protein	D				-0.236	-0.436
AAEL001009	dab2-interacting protein	D		0.171		0.16
AAEL001013	conserved hypothetical protein	D					0.422
AAEL001016	zinc finger protein	D					-0.223
AAEL001017	tyrosine-protein kinase	D		-0.167	0.286
AAEL001020	anterior fat body protein	D	-0.54	-0.265	-0.292	-0.322	-0.602
AAEL001022	anterior fat body protein	D		-0.05	-0.15	-0.125
AAEL001025	conserved hypothetical protein	D		0.135
AAEL001029	conserved hypothetical protein	D	-0.241			-0.255	-0.381
AAEL001030	S-formylglutathione hydrolase, putative	D		-0.163	-0.219	-0.173
AAEL001033	methyl-cpg binding protein, mbd	D			-0.342
AAEL001034	adenylate cyclase type vi	D				0.127
AAEL001035	anterior fat body protein	D				-0.13
AAEL001039	metaxin	D					-0.4
AAEL001041	guanine nucleotide-binding protein beta 3 (g protein beta3)	D			0.28	0.23	0.471
AAEL001044	tyrosyl-tRNA synthetase	D		0.244		0.091
AAEL001047	adenylate cyclase	D	-0.941	-0.271	-0.243		-0.47
AAEL001050	conserved hypothetical protein	D		0.208
AAEL001056	hypothetical protein	D		-0.127	-0.292	-0.221
AAEL001060	conserved hypothetical protein	D				0.151	0.792
AAEL001075	conserved hypothetical protein	D			-0.26
AAEL001079	fgf receptor activating protein	D			0.25
AAEL001087	synaptic vesicle protein	D		0.076	0.241	-0.18	0.321
AAEL001091	malic enzyme	D		0.172	0.323
AAEL001092	udp-glucose pyrophosphatase	D		0.148
AAEL001094	conserved hypothetical protein	D			0.447	0.279	0.431
AAEL001095	hypothetical protein	D			-0.442	-0.336	-0.862
AAEL001097	hypoxia-inducible factor	D			-0.271
AAEL001099	dead box polypeptide	D				0.128	-0.402
AAEL001100	phosphoserine phosphatase	D					-0.311
AAEL001102	adenosine kinase	D		0.31	0.368	0.29
AAEL001103	prefoldin, subunit, putative	D	-0.29			0.106
AAEL001104	conserved hypothetical protein	D			0.174		-0.36
AAEL001109	glutaredoxin	D			-0.3	-0.181	-0.613
AAEL001111	zinc finger protein	D	-0.413			-0.102	0.23
AAEL001120	conserved hypothetical protein	D	0.286
AAEL001124	conserved hypothetical protein	D				0.135
AAEL001125	p15-2b protein, putative	D			-0.302	-0.167
AAEL001126	rest corepressor (corest) protein	D			-0.086
AAEL001129	conserved hypothetical protein	D				0.076
AAEL001133	conserved hypothetical protein	D		0.145		0.126
AAEL001134	methylmalonate-semialdehyde dehydrogenase	D	-0.398	-0.198	-0.184	-0.216
AAEL001138	hypothetical protein	D			0.438		0.445
AAEL001142	rab gdp/gtp exchange factor	D		0.153		0.08
AAEL001145	dual specificity protein phosphatase 7, putative	D				-0.201
AAEL001149	conserved hypothetical protein	D			0.424		0.537
AAEL001150	conserved hypothetical protein	D			-0.219
AAEL001152	beta-1,3-galactosyltransferase-6	D		0.176	-0.233
AAEL001154	conserved hypothetical protein	D		0.151			0.275
AAEL001157	light protein	D	0.504				0.537
AAEL001160	zinc finger protein	D			0.257		-0.246
AAEL001165	ras gtp exchange factor, son of sevenless	D		0.236	0.31	0.176	0.613
AAEL001166	protein phosphatases pp1 regulatory subunit	D	-0.274			-0.08
AAEL001176	s-adenosylmethionine decarboxylase	D			0.24	0.166
AAEL001182	phosphotyrosyl phosphatase activator	D		0.151	-0.199
AAEL001187	conserved hypothetical protein	D	0.276		-0.13
AAEL001188	conserved hypothetical protein	D			0.287	0.363
AAEL001191	conserved hypothetical protein	D			0.189	0.18	0.307
AAEL001193	regulator of g protein signaling	D		0.143	0.285
AAEL001195	Juvenile hormone-inducible protein, putative	D				0.251
AAEL001199	Putative GTP-binding protein 5	D	-0.739			-0.183
AAEL001200	aspartyl-tRNA synthetase	D			0.073	0.228
AAEL001202	conserved hypothetical protein	D					0.215
AAEL001205	ubiquitin protein ligase	D		0.135
AAEL001206	threonyl-tRNA synthetase	D			-0.149		-0.211
AAEL001207	hypothetical protein	D			-0.373	-0.123
AAEL001208	ubiquitin-conjugating enzyme variant	D				0.215
AAEL001217	tripartite motif protein 45	D		0.204		-0.218
AAEL001235	palmitoyl-protein thioesterase	D	-0.134	-0.16
AAEL001236	conserved hypothetical protein	D				0.21
AAEL001238	bap28	D		0.195		-0.088
AAEL001243	growth factor independence	D		0.309
AAEL001246	Thymidylate kinase, putative	D	-0.344	-0.228	-0.265	-0.224
AAEL001247	conserved hypothetical protein	D	-0.293	-0.138		-0.102
AAEL001251	nsfl1 cofactor P47	D	0.058	0.246	0.362	0.24
AAEL001252	rap1 gtpase-gdp dissociation stimulator	D		-0.219	-0.088
AAEL001260	conserved hypothetical protein	D		0.057	-0.094
AAEL001264	conserved hypothetical protein	D	0.036	0.045		-0.173
AAEL001266	nsfl1 cofactor P47	D	-0.448	-0.206	-0.201
AAEL001274	hypothetical protein	D		0.332			0.205
AAEL001277	arf gtpase-activating protein	D		0.165
AAEL001279	merozoite surface protein, putative	D		0.166		-0.123	-0.589
AAEL001283	conserved hypothetical protein	D			-0.252		0.274
AAEL001287	conserved hypothetical protein	D	-0.405	-0.336		-0.285	-0.344
AAEL001291	conserved hypothetical protein	D				-0.155
AAEL001293	conserved hypothetical protein	D	-0.272	-0.189
AAEL001294	conserved hypothetical protein	D		0.16		0.16	0.427
AAEL001296	hypothetical protein	D			-0.344	-0.252
AAEL001297	conserved hypothetical protein	D	0.522				0.372
AAEL001298	hypothetical protein	D				0.03
AAEL001304	nuclear hormone receptor ftz-f1 beta	D			-0.233		-0.368
AAEL001306	conserved hypothetical protein	D	-0.295	-0.504		-0.241
AAEL001307	SEC14, putative	D	0.176		-0.383
AAEL001309	conserved hypothetical protein	D		-0.338
AAEL001315	conserved hypothetical protein	D	-0.392	-0.041			-0.253
AAEL001333	protein arginine n-methyltransferase 1,	D		0.188
AAEL001334	geranylgeranyl transferase type ii beta subunit	D			0.358	0.307
AAEL001336	charged multivesicular body protein 2a	D			0.33	0.269	-0.351
AAEL001339	conserved hypothetical protein	D			-0.264	0.088	-0.407
AAEL001344	pair-rule protein odd-paired	D			0.295
AAEL001349	zinc finger protein	D			0.404		0.675
AAEL001352	scaffold attachment factor b	D	0.077	0.104	-0.199
AAEL001357	hypothetical protein	D			-0.313		-0.492
AAEL001360	coronin	D		0.106	0.255	0.166	0.441
AAEL001361	Brahma associated protein 170kD, putative	D	-0.386	-0.258	-0.448	-0.224	-0.146
AAEL001371	pre-mrna cleavage factor im, 25kD subunit	D				0.068	-0.44
AAEL001373	lim homeobox protein	D		0.094	-0.362	-0.271
AAEL001374	flagellar radial spoke protein	D		-0.371		-0.315	0.614
AAEL001375	Y-box binding protein	D		-0.176	-0.221	-0.474	-0.669
AAEL001384	triple functional domain, trio	D			-0.183
AAEL001385	conserved hypothetical protein	D			0.353	0.174
AAEL001388	hypothetical protein	D		0.128			0.539
AAEL001389	conserved hypothetical protein	D		0.263	-0.364	-0.218
AAEL001390	conserved hypothetical protein	D		-0.25	0.343
AAEL001393	triple functional domain, trio	D		-0.204
AAEL001394	conserved hypothetical protein	D			-0.149		0.3
AAEL001395	suppression of tumorigenicity	D		0.128	0.372	0.224	0.713
AAEL001398	guanine nucleotide exchange factor	D		0.116	0.122
AAEL001399	conserved hypothetical protein	D			0.187	0.127	0.475
AAEL001401	conserved hypothetical protein	D	0.165		-0.199		-0.392
AAEL001402	conserved hypothetical protein	D	-0.606	-0.304	-0.119		-0.39
AAEL001407	cdk4/6	D					0.458
AAEL001412	conserved hypothetical protein	D			-0.362	-0.234	-0.335
AAEL001413	conserved hypothetical protein	D		0.162	0.234	0.184	0.131
AAEL001414	conserved hypothetical protein	D	-0.278	0.269	-0.61
AAEL001416	conserved hypothetical protein	D	0.301	0.167			-0.178
AAEL001417	conserved hypothetical protein	D	0.34			0.091
AAEL001418	conserved hypothetical protein	D				0.198
AAEL001419	nocturnin	D	0.407				0.385
AAEL001420	conserved hypothetical protein	D	-0.388	-0.313	-0.08
AAEL001421	high density lipoprotien binding protein / vigilin	D	-0.171		0.253	0.135
AAEL001431	hypothetical protein	D					0.425
AAEL001432	protein disulfide isomerase	D			0.199	0.21
AAEL001433	fgf receptor activating protein	D			-0.238
AAEL001434	coronin	D					0.621
AAEL001438	hypothetical protein	D		-0.167	-0.421	-0.279
AAEL001440	E1a binding protein P400	D		0.027	-0.211	-0.142	-0.186
AAEL001446	testis-specific protein pbs13 (t-complex 11 )	D					-0.18
AAEL001447	conserved hypothetical protein	D					0.543
AAEL001448	conserved hypothetical protein	D	0.317	0.202		0.1	0.313
AAEL001449	conserved hypothetical protein	D		0.189
AAEL001455	hypothetical protein	D	0.222		-0.258		-0.364
AAEL001457	guanylatte cyclase alpha 1 subunit	D			-0.371	-0.409
AAEL001459	deltex,	D				-0.111
AAEL001462	protein phosphatase 2c gamma	D	0.42	0.274	0.345	0.208
AAEL001464	conserved hypothetical protein	D		0.238	-0.173		0.251
AAEL001465	protein-l-isoaspartate o-methyltransferase	D					-0.542
AAEL001471	hypothetical protein	D	0.402	-0.045		0.183
AAEL001475	conserved hypothetical protein	D		0.157		-0.157
AAEL001476	conserved hypothetical protein	D		0.118
AAEL001479	protoheme ix farnesyltransferase	D	0.35	0.236	0.313	0.225	0.429
AAEL001484	chromosome region maintenance protein 1/exportin	D	-0.329		-0.506	-0.513
AAEL001486	hypothetical protein	D			0.167
AAEL001490	acylphosphatase, putative	D	-0.267	-0.141	-0.189	-0.417	-0.39
AAEL001491	conserved hypothetical protein	D					0.363
AAEL001492	cgmp-dependent 3,5-cyclic phosphodiesterase	D		0.176	0.306		0.356
AAEL001493	conserved hypothetical protein	D				-0.243
AAEL001501	anamorsin, putative	D	-0.452			-0.141	-0.576
AAEL001505	conserved hypothetical protein	D			0.195	-0.065
AAEL001516	vesicle associated protein, putative	D	-0.405
AAEL001518	zinc finger protein	D				-0.154	-0.446
AAEL001521	death executioner Bcl-2 homologue, putative	D		-0.333		-0.136	0.436
AAEL001525	conserved hypothetical protein	D			0.214
AAEL001526	zinc finger protein	D		0.21		0.135	0.452
AAEL001528	hypothetical protein	D			0.268
AAEL001531	conserved hypothetical protein	D		0.075
AAEL001532	fad nad binding oxidoreductases	D			0.154
AAEL001534	hypothetical protein	D			0.29
AAEL001535	conserved hypothetical protein	D		0.14	-0.417	-0.162
AAEL001541	component of oligomeric golgi complex	D		-0.123	0.062
AAEL001545	conserved hypothetical protein	D				-0.228
AAEL001546	protein phosphatase 1 regulatory inhibitor subunit 16a	D			-0.186
AAEL001549	protein kinase c	D			0.253		0.126
AAEL001551	conserved hypothetical protein	D			0.19		0.235
AAEL001554	phd finger protein	D	0.305	0.213			0.398
AAEL001557	mucolipin	D			-0.25		-0.226
AAEL001559	conserved hypothetical protein	D		0.178
AAEL001566	bone morphogenetic protein	D	0.388		-0.533
AAEL001568	glycine receptor beta precursor, putative	D				-0.226
AAEL001569	conserved hypothetical protein	D				0.235	0.294
AAEL001570	conserved hypothetical protein	D				-0.114
AAEL001571	conserved hypothetical protein	D			0.143	0.145
AAEL001580	otefin, putative	D		0.34	0.431	0.362
AAEL001587	hypothetical protein	D		-0.26		-0.214	-0.297
AAEL001591	zinc finger protein	D	0.526	0.225			-0.394
AAEL001594	conserved hypothetical protein	D		-0.32
AAEL001595	conserved hypothetical protein	D	0.517
AAEL001598	conserved hypothetical protein	D		0.212		0.08
AAEL001600	conserved hypothetical protein	D					-0.48
AAEL001601	conserved hypothetical protein	D			-0.189
AAEL001606	g protein-coupled receptor	D	-0.436	-0.183		-0.272
AAEL001607	galactose-1-phosphate uridylyltransferase	D					0.6
AAEL001611	conserved hypothetical protein	D		0.181			0.61
AAEL001612	dicer-1	D				-0.112
AAEL001616	vesicular-fusion protein nsf	D			-0.181		0.356
AAEL001619	conserved hypothetical protein	D	-0.103
AAEL001623	proteasome subunit	D		0.144			-0.25
AAEL001624	hypothetical protein	D	-0.421		-0.167
AAEL001625	conserved hypothetical protein	D			-0.331	-0.216
AAEL001627	udp-n-acteylglucosamine pyrophosphorylase	D			-0.44	-0.241	0.271
AAEL001629	camp-specific 3,5-cyclic phosphodiesterase	D			-0.324
AAEL001631	hypothetical protein	D			0.154	0.118
AAEL001635	conserved hypothetical protein	D	-0.639	-0.111	-0.458	-0.388	-0.122
AAEL001640	multicopper oxidase	D				0.333
AAEL001641	deoxyribonuclease I, putative	D			0.21	0.222
AAEL001647	hypothetical protein	D			-0.091		0.187
AAEL001649	leucine aminopeptidase	D			-0.133		-0.458
AAEL001650	conserved hypothetical protein	D		0.114
AAEL001651	conserved hypothetical protein	D					-0.444
AAEL001652	hypothetical protein	D		0.295	0.368
AAEL001653	fetal globin-inducing factor	D	-0.421	-0.13	-0.436	-0.267
AAEL001667	multicopper oxidase	D					0.388
AAEL001668	enolase	D	0.217	0.143			-0.565
AAEL001670	conserved hypothetical protein	D		-0.133	0.19
AAEL001677	conserved hypothetical protein	D			-0.102
AAEL001682	nuclear movement protein nudc	D	-0.306		0.163
AAEL001684	boule protein, putative	D	0.44		-0.149
AAEL001695	orthopedia homeobox protein	D				0.16
AAEL001696	paired box protein, putative	D		0.217
AAEL001700	hypothetical protein	D		0.118	0.152		0.415
AAEL001704	conserved hypothetical protein	D		0.343
AAEL001706	p15-2a protein, putative	D	-0.381
AAEL001709	adaptin, alpha/gamma/epsilon	D			0.148	0.124
AAEL001714	p15-2a protein, putative	D			-0.167	-0.196	-0.504
AAEL001715	chaperonin	D	-0.311	-0.003	-0.13		-0.377
AAEL001721	conserved hypothetical protein	D				-0.309
AAEL001731	Dual specificity tyrosine-phosphorylation-regulated kinase	D		0.28
AAEL001737	conserved hypothetical protein	D	-0.331			-0.134	0.305
AAEL001738	MRAS2, putative	D			-0.375
AAEL001739	bric-a-brac	D			0.374
AAEL001744	jnk interacting protein (jip)	D		0.134	0.34
AAEL001746	juvenile hormone resistance protein	D		-0.147	-0.147
AAEL001747	conserved hypothetical protein	D			-0.398	-0.329
AAEL001749	ventrhoid transmembrane protein, putative	D		-0.243
AAEL001751	cyclin	D			0.228
AAEL001754	conserved hypothetical protein	D			-0.394	-0.181	0.569
AAEL001755	conserved hypothetical protein	D		0.195
AAEL001756	anaphase-promoting complex subunit	D			-0.233	-0.136
AAEL001762	ecdysis-triggering hormone, putative	D		0.116
AAEL001765	conserved hypothetical protein	D			0.234		0.194
AAEL001778	zinc finger protein, putative	D	-0.371
AAEL001783	MSF1 protein, putative	D		-0.128
AAEL001784	cytidine and deoxycytidylate deaminase zinc-binding region	D			-0.458	-0.315
AAEL001790	lachesin, putative	D			-0.218
AAEL001793	conserved hypothetical protein	D					-0.504
AAEL001795	orfY, putative	D	0.481	0.28
AAEL001796	Nuclear hormone receptor (HR78)	D				-0.221
AAEL001798	protein tyrosine phosphatase prl	D		-0.056			-0.213
AAEL001800	hsp70 binding protein	D	-0.701		-0.271	-0.131
AAEL001806	conserved hypothetical protein	D				-0.238
AAEL001810	conserved hypothetical protein	D				-0.264	-0.653
AAEL001811	conserved hypothetical protein	D	-0.329	0.007	-0.218
AAEL001815	hypothetical protein	D			-0.478	-0.252
AAEL001818	conserved hypothetical protein	D				0.228
AAEL001821	conserved hypothetical protein	D		-0.347
AAEL001824	hypothetical protein	D		-0.111
AAEL001830	geranylgeranyl transferase type i beta subunit	D	-0.068
AAEL001833	Juvenile hormone-inducible protein, putative	D			-0.114		0.724
AAEL001838	conserved hypothetical protein	D	-0.482				-0.347
AAEL001847	conserved hypothetical protein	D			0.045
AAEL001848	conserved hypothetical protein	D			-0.147		-0.3
AAEL001852	conserved hypothetical protein	D	-0.34	-0.154		-0.233
AAEL001853	rac-gtp binding protein	D				0.043
AAEL001854	hypothetical protein	D	0.209				-0.042
AAEL001856	adenosine kinase	D				-0.183	0.473
AAEL001857	conserved hypothetical protein	D				-0.223
AAEL001859	vesicle protein sorting-associated	D				-0.119	-0.302
AAEL001869	gmp synthase	D			0.115	0.047
AAEL001871	conserved hypothetical protein	D	-0.496		-0.218	-0.184
AAEL001874	cop9 complex subunit	D		-0.056		-0.088
AAEL001875	conserved hypothetical protein	D					-0.313
AAEL001876	decapentaplegic, deca	D			-0.211
AAEL001877	fucosyltransferase 11 (fut11)	D				-0.223
AAEL001879	conserved hypothetical protein	D		-0.152	-0.173	-0.25
AAEL001884	hypothetical protein	D				-0.146
AAEL001886	zinc finger protein, putative	D		0.25
AAEL001893	zinc finger protein	D					0.38
AAEL001895	lactosylceramide 4-alpha-galactosyltransferase (alpha- 1,4-galactosyltransferase)	D				-0.106
AAEL001898	conserved hypothetical protein	D	-0.271	-0.009	-0.127	-0.26
AAEL001899	Juvenile hormone-inducible protein, putative	D				0.124
AAEL001900	lactosylceramide 4-alpha-galactosyltransferase (alpha- 1,4-galactosyltransferase)	D			-0.281	-0.204
AAEL001901	MRAS2, putative	D				0.236
AAEL001906	pnuts protein	D		-0.16	-0.293	-0.304
AAEL001910	zinc finger protein	D		0.262	0.255
AAEL001915	tyrosine protein kinase	D	0.294			-0.257	-0.338
AAEL001919	protein tyrosine phosphatase, non-receptor type nt1	D	-0.39	-0.302	-0.488
AAEL001920	conserved hypothetical protein	D				-0.271
AAEL001924	zinc finger protein	D	-0.228		-0.293	-0.214
AAEL001930	pra1 protein	D				0.608	0.572
AAEL001936	conserved hypothetical protein	D		0.402		0.315
AAEL001937	selenium-binding protein	D		-0.25	-0.198
AAEL001940	phosphatidate cytidylyltransferase	D				-0.082	0.229
AAEL001941	hypothetical protein	D		0.236			0.626
AAEL001945	conserved hypothetical protein	D		-0.025
AAEL001950	conserved hypothetical protein	D	0.31				0.421
AAEL001954	px serine/threonine kinase (pxk)	D		-0.255	-0.092	-0.152
AAEL001956	hypothetical protein	D		-0.119		0.213
AAEL001958	hypothetical protein	D				-0.138
AAEL001965	imaginal disc growth factor	D	0.479			0.435	-0.392
AAEL001966	zinc finger protein	D			-0.371	-0.221
AAEL001976	camp-dependent protein kinase catalytic subunit	D			-0.25	-0.141	-0.269
AAEL001978	uroporphyrinogen iii synthase	D	-0.576		-0.604	-0.429
AAEL001979	membrane traffic protein	D			0.447		0.307
AAEL001982	endoplasmic reticulum-resident kdel protein	D	-0.438		-0.233	-0.241
AAEL001984	hypothetical protein	D			-0.248		-0.252
AAEL001988	protein serine/threonine kinase, putative	D					-0.664
AAEL001996	predicted protein	D		-0.336		-0.111
AAEL001997	conserved hypothetical protein	D			0.368
AAEL002008	abrupt protein	D		0.178
AAEL002013	hypothetical protein	D					-0.448
AAEL002014	conserved hypothetical protein	D	0.313	0.152		0.158
AAEL002016	disulfide oxidoreductase	D		0.149	-0.364
AAEL002020	hypothetical protein	D	0.1			-0.102
AAEL002023	imaginal disc growth factor	D	0.44	0.19		0.153	-0.278
AAEL002025	conserved hypothetical protein	D	0.297		0.199	0.153
AAEL002030	hypothetical protein	D		-0.344
AAEL002037	hypothetical protein	D			0.255	0.14
AAEL002042	deoxyribonuclease I, putative	D					0.545
AAEL002044	hypothetical protein	D	-0.292			-0.203
AAEL002048	histidyl-tRNA synthetase	D			-0.142		-0.362
AAEL002049	circadian protein clock/arnt/bmal/pas	D	-0.224		-0.196
AAEL002050	conserved hypothetical protein	D				0.18	0.276
AAEL002057	conserved hypothetical protein	D		0.324			0.417
AAEL002060	hypothetical protein	D		0.184
AAEL002062	nuclear hormone receptor ftz-f1 (ftz-f1 alpha)	D					0.483
AAEL002064	conserved hypothetical protein	D	-0.333
AAEL002065	hydroxymethylglutaryl-coa lyase	D	-0.597	-0.201		-0.388	-0.29
AAEL002076	outer mitochondrial translocase subunit, putative	D	-0.262	-0.318	-0.4	-0.396
AAEL002077	uv excision repair protein rad23	D				0.172	-0.274
AAEL002078	conserved hypothetical protein	D			-0.338	-0.264	-0.619
AAEL002080	septin interacting protein, putative	D		0.169	-0.425	-0.317	-0.223
AAEL002081	conserved hypothetical protein	D			-0.224
AAEL002084	suppressor of defective silencing	D			0.325
AAEL002089	conserved hypothetical protein	D		0.12	0.119		0.496
AAEL002090	conserved hypothetical protein	D		-0.269		-0.123
AAEL002091	conserved hypothetical protein	D		-0.196	-0.186
AAEL002102	conserved hypothetical protein	D	-0.278				0.302
AAEL002104	hypothetical protein	D		-0.238	0.325		0.258
AAEL002106	conserved hypothetical protein	D		-0.324			-0.405
AAEL002107	sulfide quinone reductase	D		0.118	0.037		-0.214
AAEL002108	nucleolar essential protein 1 (nep1)	D	0.052
AAEL002112	conserved hypothetical protein	D		0.263		0.208
AAEL002114	conserved hypothetical protein	D		0.139			0.569
AAEL002115	hypothetical protein	D		-0.044
AAEL002116	supercoiling factor, putative	D		0.02	-0.299
AAEL002118	ubiquitin-conjugating enzyme rad6	D		0.192		0.282
AAEL002119	ras	D		0.227		-0.176	0.407
AAEL002120	zinc finger protein	D			-0.576	-0.306
AAEL002125	conserved hypothetical protein	D		-0.25	0.227	0.202
AAEL002127	tipe protein (temperature-induced paralytic e)	D		0.202
AAEL002130	ecdysone inducible protein L2, putative	D			0.193
AAEL002142	conserved hypothetical protein	D					-0.442
AAEL002146	hypothetical protein	D	0.144
AAEL002148	conserved hypothetical protein	D		0.189	-0.241	-0.175	-0.444
AAEL002151	conserved hypothetical protein	D	0.355	-0.149	-0.309	-0.196
AAEL002153	hypothetical protein	D					0.415
AAEL002155	ras-related protein Rab-10, putative	D		-0.133	-0.44	-0.292	-0.584
AAEL002158	secreted ferritin G subunit precursor, putative	D		0.18		0.115	0.332
AAEL002159	conserved hypothetical protein	D	-0.431		-0.4	-0.306	-0.335
AAEL002160	gtp-binding protein	D		0.167	-0.041
AAEL002161	conserved hypothetical protein	D	0.132	-0.146	-0.191
AAEL002165	conserved hypothetical protein	D		0.188			0.654
AAEL002172	tyrosine-protein kinase	D	-0.322	-0.276	-0.362	-0.396
AAEL002174	dolichyl-diphosphooligosaccharide protein glycosyltransferase	D	-0.255	-0.194
AAEL002175	conserved hypothetical protein	D			0.151	0.127	0.495
AAEL002178	conserved hypothetical protein	D		0.149
AAEL002182	t-diRNAhydrouridine synthase	D		0.139	-0.281	-0.199
AAEL002183	oligosaccharyl transferase, subunit, putative	D			-0.178	-0.13
AAEL002184	f-actin capping protein beta subunit	D		0.257	0.148	0.179	-0.366
AAEL002192	M12 mutant protein precursor, putative	D				-0.123
AAEL002194	uricase	D	-0.537	-0.436		-0.26
AAEL002199	conserved hypothetical protein	D				0.408	0.838
AAEL002215	conserved hypothetical protein	D	0.069	0.003		-0.167
AAEL002216	5-amp-activated protein kinase, beta subunit	D		0.099		-0.122
AAEL002219	zinc finger protein, putative	D		-0.224
AAEL002226	casein kinase	D			0.287		0.454
AAEL002234	hypothetical protein	D		0.281
AAEL002240	signal transducing adapter molecule (stam)	D					0.495
AAEL002242	conserved hypothetical protein	D	-0.351	-0.224		0.19
AAEL002244	conserved hypothetical protein	D				-0.165	-0.299
AAEL002248	conserved hypothetical protein	D	-0.3	-0.206		-0.171	-0.181
AAEL002250	terminal deoxycytidyl transferase rev1	D	-0.396	-0.228			0.176
AAEL002251	conserved hypothetical protein	D			-0.245	-0.26	-0.223
AAEL002253	beta-1,3-n-acetylglucosaminyltransferase radical fringe (o-fucosylpeptide 3-beta-n-acetylglucosaminyltransferase)	D			0.288		0.415
AAEL002255	conserved hypothetical protein	D		0.178
AAEL002260	conserved hypothetical protein	D				-0.278
AAEL002261	gtp cyclohydrolase i	D			0.236
AAEL002266	p15-2b protein, putative	D					0.467
AAEL002267	conserved hypothetical protein	D	0.282
AAEL002269	purine nucleoside phosphorylase	D			0.324	0.373	0.262
AAEL002271	26S proteasome regulatory subunit S3	D	0.447	0.283
AAEL002277	camp-dependent protein kinase type i-beta regulatory subunit	D		-0.209			-0.29
AAEL002278	guanylate cyclase, putative	D		-0.112
AAEL002279	conserved hypothetical protein	D		0.2		-0.146
AAEL002281	hypothetical protein	D			0.309		0.339
AAEL002282	zinc finger protein	D			-0.269
AAEL002283	hypothetical protein	D	-0.599	-0.405		0.388
AAEL002284	mediator complex, subunit, putative	D	-0.17	0.235	0.183	0.184
AAEL002285	zinc finger protein	D	0.277		-0.302	0.085	-0.466
AAEL002286	Autophagy-specific protein, putative	D			0.289		-0.494
AAEL002290	zinc finger protein	D		0.259			0.566
AAEL002291	conserved hypothetical protein	D					-0.458
AAEL002296	trifunctional enzyme beta subunit (tp-beta)	D			0.048	0.131
AAEL002298	hypothetical protein	D		0.116		0.079
AAEL002308	butyrate response factor 1 (TIS11B protein)	D			-0.331	-0.241
AAEL002310	conserved hypothetical protein	D	-0.542		-0.338		-0.193
AAEL002311	ADP-ribosylation factor, putative	D		0.135
AAEL002312	conserved hypothetical protein	D					-0.147
AAEL002314	hypothetical protein	D		-0.198		-0.246
AAEL002316	hypothetical protein	D		0.064	-0.276	-0.357
AAEL002323	casein kinase	D			0.39	0.144
AAEL002325	conserved hypothetical protein	D	-0.279	-0.228	-0.208
AAEL002330	conserved hypothetical protein	D	-0.66	-0.214	-0.176	-0.155
AAEL002332	hypothetical protein	D			0.259	0.246
AAEL002337	prefoldin, subunit, putative	D	-0.466	-0.255	-0.286	-0.18	-0.311
AAEL002340	conserved hypothetical protein	D				0.103
AAEL002341	conserved hypothetical protein	D	-0.415	-0.229		-0.24	-0.178
AAEL002342	conserved hypothetical protein	D		0.179
AAEL002345	conserved hypothetical protein	D				0.262
AAEL002346	plexin a	D				0.194
AAEL002349	conserved hypothetical protein	D					0.421
AAEL002355	conserved hypothetical protein	D		0.143
AAEL002357	conserved hypothetical protein	D			-0.32	-0.191
AAEL002358	conserved hypothetical protein	D		0.085		-0.198
AAEL002364	hypothetical protein	D			-0.347	-0.327
AAEL002366	conserved hypothetical protein	D		-0.246		0.2	0.47
AAEL002370	conserved hypothetical protein	D				0.23
AAEL002374	taxilin	D			-0.072	0.184	0.157
AAEL002382	conserved hypothetical protein	D		-0.189
AAEL002387	conserved hypothetical protein	D	-0.55		-0.317	-0.191	0.386
AAEL002388	zinc finger protein	D	-0.531	-0.224		-0.171
AAEL002389	gamma-secretase subunit aph-1	D	-0.464	-0.189			0.262
AAEL002399	aspartate aminotransferase	D		-0.231
AAEL002400	hypothetical protein	D		-0.106			0.517
AAEL002404	receptor protein tyrosine kinase	D	-0.358	0.013		-0.257	0.162
AAEL002406	conserved hypothetical protein	D	0.314
AAEL002408	conserved hypothetical protein	D				-0.209
AAEL002409	environmental stress-induced protein, putative	D		-0.158
AAEL002410	conserved hypothetical protein	D				0.134
AAEL002411	conserved hypothetical protein	D		-0.102
AAEL002415	pinch	D		-0.184		0.192	0.575
AAEL002419	sarcolemmal associated protein-2, putative	D			-0.196		-0.521
AAEL002420	conserved hypothetical protein	D			0.282	0.228
AAEL002424	conserved hypothetical protein	D			-0.189	-0.209
AAEL002426	conserved hypothetical protein	D	-0.295		-0.394	-0.241
AAEL002428	conserved hypothetical protein	D			-0.3	-0.211	-0.272
AAEL002433	conserved hypothetical protein	D	0.524
AAEL002435	conserved hypothetical protein	D	0.352
AAEL002437	symplekin	D	0.014	0.23
AAEL002442	conserved hypothetical protein	D			0.2
AAEL002444	zinc finger protein	D	-0.368		-0.125	-0.142
AAEL002448	hypothetical protein	D				0.283
AAEL002450	conserved hypothetical protein	D			-0.32	-0.16	-0.322
AAEL002451	zinc finger protein	D		0.143
AAEL002453	conserved hypothetical protein	D				0.244	0.446
AAEL002454	conserved hypothetical protein	D				-0.265
AAEL002455	nucleoporin, Nup153, putative	D				0.187
AAEL002456	b-cell lymphoma/leukemia	D				-0.228
AAEL002457	conserved hypothetical protein	D				0.145	-0.252
AAEL002462	hypothetical protein	D	0.432				0.264
AAEL002463	hypothetical protein	D		0.089
AAEL002465	conserved hypothetical protein	D	-0.3	-0.281		-0.138
AAEL002471	proto-oncogene tyrosine-protein kinase src	D		0.362		0.156
AAEL002473	hypothetical protein	D	-0.123				0.463
AAEL002474	hypothetical protein	D			-0.338	-0.17
AAEL002483	conserved hypothetical protein	D		0.235		0.103
AAEL002487	P53 regulated pa26 nuclear protein sestrin	D			-0.355		-0.198
AAEL002492	hypothetical protein	D	0.456			0.632
AAEL002495	conserved hypothetical protein	D	0.261	0.083
AAEL002496	hypothetical protein	D	-0.255	-0.262	0.124		0.292
AAEL002499	hypothetical protein	D		-0.111		-0.206
AAEL002501	protein disulfide isomerase	D	-0.279	0.189	-0.223	-0.15
AAEL002502	conserved hypothetical protein	D			-0.234
AAEL002503	yippee protein	D			-0.47	-0.283	-0.5
AAEL002506	glutamate receptor, ionotropic kainate 1, 2, 3 (glur5, glur6, glur7)	D	-0.322	-0.16	-0.191	-0.209	-0.346
AAEL002508	26S protease regulatory subunit 6a	D		0.127		0.136
AAEL002509	glutamate receptor, ionotropic kainate 1, 2, 3 (glur5, glur6, glur7)	D		0.114
AAEL002510	serine hydroxymethyltransferase	D	0.269
AAEL002511	ionotropic glutamate receptor subunit ia	D			0.217
AAEL002516	conserved hypothetical protein	D				0.087
AAEL002517	nucleoprotein, putative	D				-0.304	-0.606
AAEL002518	glutamate receptor, ionotropic kainate 1, 2, 3 (glur5, glur6, glur7)	D				0.299
AAEL002520	apolipoprotein D, putative	D		0.459	-0.377
AAEL002527	conserved hypothetical protein	D	-0.206	-0.258
AAEL002532	conserved hypothetical protein	D		0.138		0.265
AAEL002533	conserved hypothetical protein	D		-0.173			0.802
AAEL002535	nucleoprotein, putative	D	-0.355				0.265
AAEL002537	conserved hypothetical protein	D		0.276		0.307
AAEL002539	fimbrin/plastin	D			-0.281
AAEL002545	hypothetical protein	D	-0.415	0.184	0.642	0.568	0.546
AAEL002554	anosmin, putative	D			0.165		-0.49
AAEL002558	myomesin	D		0.036
AAEL002559	conserved hypothetical protein	D		-0.383
AAEL002560	conserved hypothetical protein	D			-0.302	-0.285
AAEL002562	conserved hypothetical protein	D			0.258
AAEL002565	titin	D	0.379	0.076			0.579
AAEL002569	serine/threonine kinase	D	0.477	0.193		-0.186
AAEL002581	structural maintenance of chromosomes 6 smc6	D	-0.229				-0.324
AAEL002582	coagulation factor X, putative	D	0.273
AAEL002607	conserved hypothetical protein	D	0.236		0.151	0.114
AAEL002611	conserved hypothetical protein	D		0.207
AAEL002620	conserved hypothetical protein	D			-0.276	-0.229	-0.793
AAEL002621	hypothetical protein	D		0.148	1.011	0.872	0.339
AAEL002622	vitamin k-dependent gamma-carboxylase	D				-0.074
AAEL002628	hypothetical protein	D			-0.32
AAEL002637	tripartite motif protein trim9	D		-0.184		-0.133
AAEL002645	mannosyl-oligosaccharide alpha-1,2-mannosidase, putative	D				0.089	-0.462
AAEL002648	conserved hypothetical protein	D		-0.318	0.356
AAEL002653	semaphorin	D					0.613
AAEL002656	conserved hypothetical protein	D		0.16		-0.171	0.348
AAEL002660	centaurin gamma	D				0.192
AAEL002675	arginase	D				-0.253
AAEL002681	Vanin-like protein 1 precursor, putative	D	0.281		0.227	0.189
AAEL002691	conserved hypothetical protein	D			-0.556	-0.36
AAEL002694	conserved hypothetical protein	D				0.163	-0.486
AAEL002700	conserved hypothetical protein	D	-0.234	-0.344		-0.109
AAEL002701	mannosyltransferase	D		-0.309			-0.563
AAEL002705	nucleolar protein c7b	D		-0.178	-0.257	-0.355	-0.211
AAEL002706	hypothetical protein	D					-0.373
AAEL002708	cell division cycle	D			0.203
AAEL002711	conserved hypothetical protein	D		0.309			0.421
AAEL002717	5-hydroxytryptamine 2 receptor	D			-0.167
AAEL002718	chitin synthase	D			0.145
AAEL002721	conserved hypothetical protein	D				0.001
AAEL002722	protein kinase C inhibitor, putative	D	0.241	0.095	-0.311	-0.223	0.144
AAEL002724	munc13-4	D				0.183
AAEL002728	conserved hypothetical protein	D	-0.257		-0.149	-0.157
AAEL002732	nephrin	D				0.268
AAEL002734	conserved hypothetical protein	D			-0.267	-0.223	0.126
AAEL002738	synaptic vesicle protein	D					0.481
AAEL002739	conserved hypothetical protein	D	-0.48	-0.271	-0.236	-0.295
AAEL002744	hypothetical protein	D	-0.306		-0.264	-0.196
AAEL002745	nucleoprotein, putative	D			-0.444	-0.315	-0.708
AAEL002748	aspartyl-tRNA synthetase	D	0.429	0.18	0.197	0.194
AAEL002750	conserved hypothetical protein	D		-0.209	-0.366	-0.213
AAEL002751	conserved hypothetical protein	D			-0.286		0.321
AAEL002752	anaphase-promoting complex, subunit-5, putative	D		0.449	0.686	0.802
AAEL002753	zinc finger protein	D		-0.271	-0.326		-0.317
AAEL002754	nephrin	D				-0.105	0.591
AAEL002755	nucleoprotein, putative	D			-0.417	-0.285
AAEL002762	conserved hypothetical protein	D		0.157
AAEL002763	conserved hypothetical protein	D				-0.246
AAEL002764	dihydrolipoamide succinyltransferase component of 2-oxoglutarate dehydrogenase	D	0.292	-0.138
AAEL002766	glutamyl-tRNA(Gln) amidotransferase subunit A	D	-0.269	0.099			0.303
AAEL002772	chromo domain protein	D					0.103
AAEL002774	slender lobes, putative	D			0.282	0.339	0.582
AAEL002775	conserved hypothetical protein	D		0.098		-0.404
AAEL002778	hypothetical protein	D			0.466
AAEL002779	ribokinase	D		-0.324		0.124
AAEL002782	conserved hypothetical protein	D				-0.144
AAEL002784	zinc finger protein	D	0.399	0.197	-0.243	-0.214	-0.434
AAEL002787	conserved hypothetical protein	D		-0.063	-0.375
AAEL002789	26S proteasome non-atpase regulatory subunit	D	-0.229				-0.407
AAEL002790	hypothetical protein	D			-0.308
AAEL002791	conserved hypothetical protein	D	-0.383		-0.311	-0.206	-0.25
AAEL002795	rfx transcription factor	D			0.106
AAEL002796	l-asparaginase i	D	-0.178		-0.29	-0.508	-0.308
AAEL002801	hypothetical protein	D				-0.059
AAEL002804	oligosaccharyl transferase	D	-0.355			0.176
AAEL002808	diphthine synthase	D		-0.162
AAEL002817	conserved hypothetical protein	D			-0.189
AAEL002819	conserved hypothetical protein	D				-0.117	-0.258
AAEL002821	conserved hypothetical protein	D			-0.302
AAEL002830	conserved hypothetical protein	D			0.321	0.285
AAEL002834	myo-inositol-1 phosphate synthase	D			0.341		0.145
AAEL002836	carbon catabolite repressor protein	D	-0.344		-0.454	-0.293	-0.602
AAEL002837	radical sam proteins	D				-0.138
AAEL002838	conserved hypothetical protein	D				-0.112	-0.535
AAEL002845	hypothetical protein	D			-0.304	-0.375	0.791
AAEL002849	zinc finger protein, putative	D			-0.295		-0.478
AAEL002854	hypothetical protein	D				0.087
AAEL002857	conserved hypothetical protein	D		0.1	-0.243	-0.204	0.341
AAEL002859	hypothetical protein	D		0.275	0.731	0.697
AAEL002860	conserved hypothetical protein	D			0.124
AAEL002861	conserved hypothetical protein	D			-0.241	-0.189
AAEL002863	zinc finger protein	D	-0.508	-0.165
AAEL002864	hypothetical protein	D			0.181	0.145
AAEL002866	cyclin l	D	-0.209	0.294	0.215
AAEL002867	phenylalanyl-tRNA synthetase alpha chain	D					-0.255
AAEL002873	conserved hypothetical protein	D		-0.168			0.613
AAEL002874	apolipoprotein a binding protein	D		-0.167	-0.338	-0.171	-0.392
AAEL002875	conserved hypothetical protein	D				-0.221	0.556
AAEL002876	conserved hypothetical protein	D		0.281			0.375
AAEL002882	conserved hypothetical protein	D		0.163
AAEL002885	protein kinase c zeta and iota isoform	D			-0.208		-0.362
AAEL002887	armadillo	D		-0.304			-0.468
AAEL002888	williams-beuren syndrome critical region protein	D	-0.476	-0.404			-0.258
AAEL002891	conserved hypothetical protein	D			-0.3
AAEL002892	protein kinase c, mu	D		0.102	0.112
AAEL002894	adenosine A2 receptor	D		0.222		0.189	0.357
AAEL002895	conserved hypothetical protein	D	0.39	0.174	-0.371	-0.233
AAEL002899	hypothetical protein	D				-0.193
AAEL002902	conserved hypothetical protein	D		0.179
AAEL002904	Juvenile hormone-inducible protein, putative	D					1.488
AAEL002906	26S proteasome regulatory subunit rpn2	D	-0.498	-0.375		-0.346	-0.517
AAEL002907	conserved hypothetical protein	D		0.274	0.204
AAEL002912	wd-repeat protein	D					0.153
AAEL002917	conserved hypothetical protein	D					-0.578
AAEL002919	conserved hypothetical protein	D		-0.208	0.098	0.263
AAEL002924	conserved hypothetical protein	D				0.166
AAEL002925	hypothetical protein	D				0.091
AAEL002937	hypothetical protein	D	0.17		0.219	0.152	0.194
AAEL002938	skd/vacuolar sorting	D			0.219	0.276
AAEL002943	che-11	D			0.18
AAEL002948	frataxin, putative	D	0.224	0.131
AAEL002949	Osiris, putative	D		0.064	0.379	0.174	0.901
AAEL002950	conserved hypothetical protein	D			-0.226	-0.13	-0.519
AAEL002958	conserved hypothetical protein	D		0.212		-0.155
AAEL002961	Osiris, putative	D				-0.258
AAEL002971	sarcalumenin	D			-0.333	-0.199
AAEL002974	conserved hypothetical protein	D		0.11
AAEL002976	Aspartyl beta-hydroxylase, putative	D	-0.322	-0.063	-0.188
AAEL002986	conserved hypothetical protein	D			0.239	0.147
AAEL002989	hypothetical protein	D	-0.58		-0.178	-0.209	-0.204
AAEL002991	hypothetical protein	D		-0.203
AAEL002996	dolichyl glycosyltransferase	D			0.495		0.58
AAEL002999	gtpase_rho	D		0.275	-0.162
AAEL003001	wd-repeat protein	D					0.49
AAEL003003	glutamate-gated chloride channel	D		0.202	0.315
AAEL003004	hypothetical protein	D			-0.238	-0.194
AAEL003008	hypothetical protein	D	-0.506	-0.265	-0.18	-0.208
AAEL003009	zinc finger protein	D	0.323	0.048	-0.271
AAEL003010	hypothetical protein	D			-0.278
AAEL003013	dual specificity mitogen-activated protein kinase kinase 4 MAPKK4	D			-0.089	0.072
AAEL003014	hypothetical protein	D		0.255	0.866	0.785	0.31
AAEL003015	protein phosphatase 2a, regulatory subunit	D		0.214	0.905	0.813	0.548
AAEL003016	hypothetical protein	D			-0.136		0.267
AAEL003019	conserved hypothetical protein	D	-0.219		-0.246	-0.193
AAEL003030	hypothetical protein	D				-0.25
AAEL003032	phd finger protein	D		0.139	-0.019
AAEL003033	nucleoprotein, putative	D			0.273
AAEL003035	ultraviolet-sensitive opsin	D				-0.214
AAEL003036	conserved hypothetical protein	D			-0.221
AAEL003037	conserved hypothetical protein	D		0.279	0.325	0.401	0.524
AAEL003039	nonsense-mediated mrna decay protein	D		-0.016	-0.213	-0.24
AAEL003044	Fasciclin-1 precursor	D			-0.15		-0.279
AAEL003046	saposin	D	0.003
AAEL003051	conserved hypothetical protein	D			-0.183
AAEL003053	allergen, putative	D				-0.411	-0.576
AAEL003054	conserved hypothetical protein	D	0.346	0.204		-0.17
AAEL003055	conserved hypothetical protein	D	-0.417	-0.189
AAEL003057	allergen, putative	D			-0.173
AAEL003063	semaphorin	D			-0.258	-0.136
AAEL003064	conserved hypothetical protein	D	0.495	0.337	0.594	0.388
AAEL003065	conserved hypothetical protein	D			-0.191
AAEL003070	conserved hypothetical protein	D	0.245	0.127	0.234		0.413
AAEL003075	conserved hypothetical protein	D	0.265		0.195	0.162
AAEL003077	conserved hypothetical protein	D			-0.333
AAEL003086	conserved hypothetical protein	D	0.259	-0.136		0.141
AAEL003100	conserved hypothetical protein	D		0.038
AAEL003103	ubiquitin-conjugating enzyme E2	D		0.153	0.219
AAEL003105	supervillin	D		0.346
AAEL003108	protein-tyrosine phosphatase, non-receptor type nt5	D			0.083
AAEL003109	atlastin	D	0.321		0.135	0.156	-0.3
AAEL003110	hypothetical protein	D		0.481
AAEL003118	conserved hypothetical protein	D			0.44	0.238	0.486
AAEL003120	conserved hypothetical protein	D		0.305	-0.224
AAEL003123	deoxyribonuclease I, putative	D		-0.032	-0.297
AAEL003124	hypothetical protein	D			-0.186
AAEL003130	bcr-associated protein, bap	D	-0.338	-0.175			-0.385
AAEL003138	conserved hypothetical protein	D		-0.158
AAEL003140	retinoblastoma binding protein	D			0.303		-0.183
AAEL003146	conserved hypothetical protein	D				0.131
AAEL003147	conserved hypothetical protein	D		-0.204	-0.595	-0.425	-0.482
AAEL003150	alpha-n-acetylglucosaminidase	D	-0.464
AAEL003151	conserved hypothetical protein	D		0.149	-0.297	-0.24
AAEL003152	werner syndrome helicase	D				-0.114
AAEL003153	hypothetical protein	D	-0.613	-0.152	-0.407	-0.292
AAEL003159	hypothetical protein	D		0.122
AAEL003161	adenylosuccinate synthetase	D			0.544	0.344
AAEL003162	formin 1,2/cappuccino	D			-0.168
AAEL003175	forkhead box protein (AaegFOXA)	D		0.21
AAEL003176	conserved hypothetical protein	D	-0.531	-0.229		-0.313
AAEL003178	conserved hypothetical protein	D			-0.326	-0.278
AAEL003179	protein arginine n-methyltransferase 1,	D	-0.24
AAEL003189	hypothetical protein	D		0.128
AAEL003199	conserved hypothetical protein	D			0.241	0.299	0.568
AAEL003200	hypothetical protein	D			0.227		0.632
AAEL003205	conserved hypothetical protein	D	-0.452	0.139	-0.271	-0.181
AAEL003210	tetraspanin 29fa	D		0.126	0.292	0.204	0.181
AAEL003213	guanine deaminase	D				0.089
AAEL003220	rho-type gtpase activating protein	D		0.172		-0.097	0.199
AAEL003229	hypothetical protein	D		0.147	-0.392	-0.454
AAEL003230	conserved hypothetical protein	D	-0.175
AAEL003236	hypothetical protein	D	-0.279	-0.176	-0.271	-0.278
AAEL003237	low molecular weight protein-tyrosine-phosphatase	D		0.179	0.202	0.183
AAEL003238	conserved hypothetical protein	D		0.323
AAEL003240	conserved hypothetical protein	D		-0.216	0.171
AAEL003244	conserved hypothetical protein	D				-0.285
AAEL003246	deoxyribose-phosphate aldolase	D		-0.165	-0.155
AAEL003247	hypothetical protein	D			-0.186	-0.283
AAEL003258	mahogunin	D		-0.199	-0.226	-0.233	-0.396
AAEL003261	hypothetical protein	D			-0.233
AAEL003275	hypothetical protein	D				0.203
AAEL003278	hypothetical protein	D		0.139	-0.184
AAEL003281	adp-ribosylation factor, arf	D			-0.267	-0.233
AAEL003282	ezrin-binding protein pace-1	D	-0.45	-0.357	-0.375	-0.311
AAEL003283	bitesize isoform	D				0.139	0.697
AAEL003285	translocation associated membrane protein	D		0.276	0.128
AAEL003287	arsenite-resistance protein	D		-0.112			-0.16
AAEL003289	alkaline phosphatase	D					1.003
AAEL003290	cell wall protein DAN4 precursor, putative	D			0.16	0.308
AAEL003292	slit-robo rho gtpase activating protein 1,3	D			0.25	0.204
AAEL003293	gtp-binding protein	D			0.246
AAEL003298	alkaline phosphatase	D	-0.241	-0.248		-0.142	0.366
AAEL003303	conserved hypothetical protein	D			0.172	0.116	-0.377
AAEL003306	MRAS2, putative	D		0.202	0.37	0.138	0.375
AAEL003309	alkaline phosphatase	D		0.079
AAEL003312	hypothetical protein	D		0.149	1.084	0.746	0.468
AAEL003313	alkaline phosphatase	D	-0.386	-0.333	-0.302	-0.456
AAEL003321	hypothetical protein	D			-0.267		0.23
AAEL003326	protein phosphatase 2c	D		0.166	-0.133	0.059	-0.24
AAEL003327	zinc finger protein	D			-0.127	-0.123
AAEL003335	conserved hypothetical protein	D			0.749	0.528
AAEL003336	conserved hypothetical protein	D		-0.068	-0.308	-0.257
AAEL003338	hypothetical protein	D	0.209	0.054	-0.255
AAEL003339	hypothetical protein	D			0.64
AAEL003343	conserved hypothetical protein	D			0.259	0.094	0.681
AAEL003344	metaxin	D		0.138		-0.157
AAEL003345	argininosuccinate lyase	D	-0.311	-0.006
AAEL003346	heparan sulfate 2-o-sulfotransferase	D	-0.533		-0.329	-0.208
AAEL003347	CRAL/TRIO domain-containing protein	D				-0.228
AAEL003351	conserved hypothetical protein	D			-0.404		-0.472
AAEL003355	conserved hypothetical protein	D	0.229		0.147		-0.357
AAEL003356	hypothetical protein	D			-0.269	-0.138	-0.676
AAEL003357	hypothetical protein	D		0.156	0.473
AAEL003359	dual specificity mitogen-activated protein kinase kinase hemipterous MAPKK	D			-0.123
AAEL003360	conserved hypothetical protein	D			0.18
AAEL003363	phosphatidic acid phosphatase	D					-0.281
AAEL003364	hypothetical protein	D				0.324	0.653
AAEL003367	nucleolar complex protein	D	0.021		0.05
AAEL003371	f-box and wd-40 domain protein	D			0.195
AAEL003374	suppressor of fused	D	0.252	0.19			0.629
AAEL003385	conserved hypothetical protein	D				-0.097
AAEL003388	axis inhibition protein, axin	D		-0.171
AAEL003391	tankyrase	D				0.239	0.648
AAEL003403	hypothetical protein	D			-0.299
AAEL003407	conserved hypothetical protein	D		-0.111		-0.105
AAEL003412	nuclear lim interactor-interacting factor (nli-interacting factor) (nli-if)	D	0.511	0.227	0.2
AAEL003413	f-spondin	D			0.143
AAEL003418	microsomal signal peptidase 25 kda subunit	D					-0.429
AAEL003419	conserved hypothetical protein	D			0.227
AAEL003425	conserved hypothetical protein	D		0.205
AAEL003429	conserved hypothetical protein	D				0.199
AAEL003432	hypothetical protein	D		0.357			0.586
AAEL003435	conserved hypothetical protein	D	0.223		-0.209		-0.51
AAEL003437	retinal rod rhodopsin-sensitive cgmp 3',5'-cyclic phosphodiesterase	D			-0.189
AAEL003441	conserved hypothetical protein	D		0.111
AAEL003443	threonine dehydrogenase	D	-0.32				0.495
AAEL003446	hypothetical protein	D			0.268
AAEL003447	conserved hypothetical protein	D			0.208
AAEL003452	conserved hypothetical protein	D			0.029		0.253
AAEL003453	failed axon connections protein, putative	D				0.144
AAEL003454	Phocein protein, putative	D					0.212
AAEL003455	conserved hypothetical protein	D			-0.32	-0.315	-0.642
AAEL003456	conserved hypothetical protein	D		-0.34		-0.147
AAEL003459	hypothetical protein	D				-0.165
AAEL003463	hypothetical protein	D	-0.591	-0.226		-0.155
AAEL003465	hypothetical protein	D			-0.349	-0.248
AAEL003468	dolichyl-diphosphooligosaccharide protein glycosyltransferase	D				-0.128
AAEL003469	NHP2 protein, putative	D		0.079
AAEL003470	conserved hypothetical protein	D				-0.123	0.597
AAEL003474	conserved hypothetical protein	D		-0.15	-0.529	-0.281	-0.515
AAEL003477	peptidyl-prolyl cis-trans isomerase h, ppih	D		-0.186	0.345	0.152
AAEL003481	conserved hypothetical protein	D		0.253
AAEL003484	hypothetical protein	D	-0.662		-0.233
AAEL003486	hypothetical protein	D		-0.257
AAEL003489	conserved hypothetical protein	D			-0.338	-0.13	-0.444
AAEL003493	GDI interacting protein, putative	D			-0.29	-0.25
AAEL003494	goodpasture antigen-binding protein	D		0.095		0.055
AAEL003495	conserved hypothetical protein	D				0.132	0.478
AAEL003497	farnesyl-pyrophosphate synthetase	D		0.215		0.188	-0.366
AAEL003499	calsyntenin-1 precursor	D					0.747
AAEL003503	ras-related protein Rab-7	D	0.253	0.111	-0.102	-0.17
AAEL003504	emx homeobox protein	D			0.469	0.323
AAEL003505	jun	D		0.209	0.154		0.188
AAEL003508	serine-pyruvate aminotransferase	D	0.485	0.18
AAEL003509	smap1	D		0.12	-0.271	-0.147
AAEL003514	centromere/microtubule binding protein cbf5	D	0.478	0.209
AAEL003516	conserved hypothetical protein	D			-0.379	-0.231	0.339
AAEL003519	conserved hypothetical protein	D	-0.421				-0.253
AAEL003521	hypothetical protein	D	0.435	-0.106		0.057	0.384
AAEL003522	protein arginine n-methyltransferase	D			-0.304	-0.203
AAEL003526	hypothetical protein	D	0.299	0.179	-0.47	-0.346	-0.221
AAEL003527	conserved hypothetical protein	D			-0.383	-0.336	-0.331
AAEL003528	cdc73 domain protein	D					-0.274
AAEL003529	zinc finger protein	D		-0.236
AAEL003533	exostosin-1	D			-0.402	-0.288
AAEL003537	nuclear inhibitor of protein phosphatase-1	D	-0.041	0.161	-0.331		0.424
AAEL003539	wd-repeat protein	D	0.102				-0.44
AAEL003540	conserved hypothetical protein	D		-0.136	-0.456	-0.265	-0.24
AAEL003542	conserved hypothetical protein	D			0.124	0.138
AAEL003543	conserved hypothetical protein	D		0.123			0.774
AAEL003546	gamma-tubulin complex component 4 (gcp-4)	D	0.052
AAEL003549	hypothetical protein	D		0.231	0.464	0.391	0.29
AAEL003553	hypothetical protein	D		-0.044			-0.224
AAEL003562	polypeptide of 976 aa, putative	D	-0.111	-0.146	0.157		0.227
AAEL003564	threonine dehydratase/deaminase	D			-0.417
AAEL003568	threonine dehydratase/deaminase	D		-0.241	-0.302
AAEL003571	factor for adipocyte differentiation	D			0.212
AAEL003574	hypothetical protein	D					0.303
AAEL003578	out at first protein	D					-0.309
AAEL003579	FAS-associated factor 1, putative	D					-0.364
AAEL003581	amidophosphoribosyltransferase	D	0.218	0.162			-0.446
AAEL003584	hypothetical protein	D			-0.466	-0.425
AAEL003587	rhogtpase	D		0.14
AAEL003594	kinectin, putative	D				-0.24	-0.55
AAEL003600	conserved hypothetical protein	D		0.098		-0.262	-0.184
AAEL003606	purine biosynthesis protein 6, pur6	D	-0.324			-0.088	-0.458
AAEL003608	inositol 1,4,5-trisphosphate receptor	D	-0.246	0.153
AAEL003611	stearoyl-coa desaturase	D					-0.269
AAEL003613	conserved hypothetical protein	D		-0.188
AAEL003645	stearoyl-coa desaturase	D	-0.405
AAEL003647	g-protein coupled receptor	D	-0.358	-0.214		-0.233	0.384
AAEL003648	conserved hypothetical protein	D					-0.73
AAEL003650	Inhibitor of growth protein, ing1	D			0.313		0.374
AAEL003651	conserved hypothetical protein	D	-0.519	-0.203
AAEL003654	conserved hypothetical protein	D	0.143	-0.114	-0.116	-0.057	-0.278
AAEL003657	zinc finger protein	D			-0.092
AAEL003660	vacuolar protein sorting (vps33)	D				0.151
AAEL003662	puckered protein, putative	D	0.229		-0.278	-0.236
AAEL003664	lupus la ribonucleoprotein	D	0.341	0.11
AAEL003667	hypothetical protein	D				-0.147
AAEL003668	hypothetical protein	D	-0.417		-0.248
AAEL003671	hypothetical protein	D			0.296	0.12
AAEL003672	hypothetical protein	D		-0.18	-0.077	-0.091	0.098
AAEL003674	conserved hypothetical protein	D	-0.639	-0.364		-0.25	-0.152
AAEL003675	ubiquinol-cytochrome c reductase iron-sulfur subunit	D	0.31	0.138
AAEL003677	hypothetical protein	D	-0.324
AAEL003679	conserved hypothetical protein	D			-0.154	-0.173
AAEL003683	conserved hypothetical protein	D				-0.083	0.387
AAEL003684	ku P80 dna helicase	D		0.122	-0.246	-0.245
AAEL003690	hypothetical protein	D			-0.286	-0.189	-0.404
AAEL003695	conserved hypothetical protein	D	-0.4	-0.274	-0.458	-0.313	-0.39
AAEL003698	conserved hypothetical protein	D		0.219	0.455	0.261	0.366
AAEL003699	conserved hypothetical protein	D			0.144	0.179	0.233
AAEL003700	hypothetical protein	D		-0.128
AAEL003705	seven transmembrane protein, putative	D					0.471
AAEL003711	conserved hypothetical protein	D		0.222
AAEL003729	conserved hypothetical protein	D			-0.25
AAEL003731	nuclear body associated kinase, putative	D			0.525	0.368
AAEL003735	conserved hypothetical protein	D		0.325	0.134	0.13
AAEL003736	sec15	D		-0.178
AAEL003737	conserved hypothetical protein	D	0.301
AAEL003738	conserved hypothetical protein	D			-0.309		0.259
AAEL003739	M-type 9 protein, putative	D			-0.349	-0.211
AAEL003740	conserved hypothetical protein	D			-0.15
AAEL003744	conserved hypothetical protein	D			-0.351	-0.226
AAEL003750	conserved hypothetical protein	D		0.149			-0.25
AAEL003751	hypothetical protein	D		0.119
AAEL003752	conserved hypothetical protein	D	-0.123		-0.199	-0.147
AAEL003756	conserved hypothetical protein	D		-0.228
AAEL003762	Protoporphyrinogen IX oxidase, putative	D	0.472	0.199	0.384	0.288	0.256
AAEL003765	calcium-activated potassium channel alpha chain	D		0.16
AAEL003768	hypothetical protein	D		-0.168	-0.431	-0.32	-0.573
AAEL003771	trithorax protein ash2	D		0.103	-0.154	-0.117
AAEL003773	hypothetical protein	D		-0.293	-0.373	-0.318
AAEL003774	conserved hypothetical protein	D		0.118
AAEL003783	hypothetical protein	D			0.099	0.153	-0.47
AAEL003788	conserved hypothetical protein	D			-0.262
AAEL003793	hypothetical protein	D				-0.508
AAEL003799	conserved hypothetical protein	D		-0.116			-0.245
AAEL003805	conserved hypothetical protein	D			-0.219	-0.102
AAEL003815	zinc finger protein	D	-0.529	-0.292	-0.283	-0.229	-0.432
AAEL003817	kappa b-ras	D					0.324
AAEL003819	conserved hypothetical protein	D			-0.183		-0.584
AAEL003824	conserved hypothetical protein	D		0.179
AAEL003837	ryanodine receptor 3, brain	D					0.081
AAEL003839	conserved hypothetical protein	D	0.357	0.176
AAEL003845	Ets domain-containing protein	D		0.205	0.314		-0.206
AAEL003847	conserved hypothetical protein	D		-0.134	-0.092
AAEL003853	nephrin	D		0.18
AAEL003861	bmp-induced factor	D	0.033
AAEL003867	conserved hypothetical protein	D					0.801
AAEL003870	conserved hypothetical protein	D	-0.46		0.124	0.076
AAEL003871	proteasome subunit alpha type	D	-0.171
AAEL003874	conserved hypothetical protein	D					-0.444
AAEL003877	ubiquitin	D		-0.089			-0.206
AAEL003881	anopheles stephensi ubiquitin, putative	D	-0.404				0.204
AAEL003883	conserved hypothetical protein	D	0.19		-0.313	-0.18
AAEL003885	conserved hypothetical protein	D		0.289	0.231	0.175	0.441
AAEL003887	vacuolar membrane protein pep11	D		0.124	-0.353	-0.25
AAEL003888	ubiquitin	D			-0.573	-0.567
AAEL003895	conserved hypothetical protein	D			0.083
AAEL003896	serine/threonine protein kinase	D					-0.226
AAEL003901	hypothetical protein	D			-0.472	-0.219
AAEL003902	d(1a,b) dopamine receptor	D			0.528	0.25	0.463
AAEL003905	alkaline phosphatase	D				0.306
AAEL003906	endonuclease iii	D	-0.203	-0.224	-0.559	-0.419	-0.381
AAEL003907	ubiquitination factor E4a	D			0.07
AAEL003908	nuclear pore complex protein nup107	D	-0.379	-0.199	-0.317	-0.324
AAEL003911	conserved hypothetical protein	D		0.234
AAEL003912	trafficking protein particle complex subunit 6b	D	-0.238		-0.188	-0.141
AAEL003914	calcium/calmodulin-dependent serine protein kinase membrane-associated guanylate kinase (cask)	D			-0.243		-0.466
AAEL003920	d(1a,b) dopamine receptor	D		0.108
AAEL003921	anopheles stephensi ubiquitin, putative	D	-0.567	-0.458		0.148	-0.347
AAEL003922	conserved hypothetical protein	D	-0.271	-0.158	-0.311	-0.17	-0.421
AAEL003924	hypothetical protein	D				0.143	-0.29
AAEL003926	gtp-binding protein lepa	D		0.115		-0.229	-0.299
AAEL003928	pdgf/vegf receptor	D	0.376	0.195
AAEL003929	conserved hypothetical protein	D				-0.158	-0.349
AAEL003932	hypothetical protein	D			-0.191
AAEL003936	conserved hypothetical protein	D					0.783
AAEL003937	tyrosine-protein kinase btk29a	D			0.102	0.144
AAEL003938	mRNA cleavage stimulating factor, 50kD-subunit, putative	D	-0.571	-0.317	-0.3	-0.258	-0.264
AAEL003947	hypothetical protein	D			-0.154		0.349
AAEL003954	Juvenile hormone-inducible protein, putative	D			-0.221
AAEL003955	hypothetical protein	D				0.13
AAEL003958	neurotransmitter gated ion channel	D				0.171
AAEL003962	hypothetical protein	D			0.514	0.518	0.641
AAEL003964	conserved hypothetical protein	D					-0.559
AAEL003966	lachesin, putative	D			-0.425	-0.285
AAEL003971	conserved hypothetical protein	D					-0.409
AAEL003973	conserved hypothetical protein	D					0.567
AAEL003976	conserved hypothetical protein	D	-0.39		0.394	0.21	-0.119
AAEL003978	hypothetical protein	D			-0.309
AAEL003980	component of oligomeric golgi complex	D					0.141
AAEL003986	conserved hypothetical protein	D	0.352				-0.288
AAEL003988	hypothetical protein	D			0.13
AAEL003989	gtp-binding protein alpha subunit, gna	D		-0.331		-0.357	-0.586
AAEL003990	myeloid leukemia factor,	D				-0.116
AAEL003992	conserved hypothetical protein	D				0.075
AAEL003994	phenylalanyl-tRNA synthetase mitochondrial	D	0.312			-0.15
AAEL004001	conserved hypothetical protein	D		0.199
AAEL004007	GTP binding protein (mitochondrial), putative	D	-0.548		-0.213
AAEL004023	Juvenile hormone-inducible protein, putative	D			-0.297	-0.139	-0.24
AAEL004026	conserved hypothetical protein	D	-0.628	-0.15	-0.265	-0.281
AAEL004033	conserved hypothetical protein	D				0.171
AAEL004037	p15-2b protein, putative	D			-0.228	0.051
AAEL004039	blooms syndrome dna helicase	D				0.102
AAEL004040	protein phsophatase-2a	D			0.141	0.212
AAEL004041	flotillin-2	D	0.199	-0.109		-0.168
AAEL004042	conserved hypothetical protein	D	-0.333
AAEL004043	conserved hypothetical protein	D	-0.315	0.218
AAEL004048	UNC93A protein, putative	D			0.228	0.162
AAEL004049	conserved hypothetical protein	D		-0.213		0.193	0.013
AAEL004050	diphosphomevalonate decarboxylase	D	-0.304
AAEL004051	hypothetical protein	D		-0.086	-0.224
AAEL004057	conserved hypothetical protein	D			-0.324	-0.194
AAEL004062	conserved hypothetical protein	D	-0.257	-0.154	-0.292	-0.218	-0.482
AAEL004063	wd-repeat protein	D			-0.206	-0.116	-0.278
AAEL004064	meiotic checkpoint regulator cut4	D		-0.258			-0.392
AAEL004065	conserved hypothetical protein	D		0.153		-0.146
AAEL004066	conserved hypothetical protein	D			0.245
AAEL004073	polypeptide of 976 aa, putative	D	-0.655	-0.357	-0.231	-0.198	-0.548
AAEL004076	ubiquitin-activating enzyme E1	D			-0.333	-0.184
AAEL004081	dj-1 protein (park7)	D			-0.139
AAEL004086	aldo-keto reductase	D				-0.214	-0.556
AAEL004088	aldo-keto reductase	D				0.138	0.189
AAEL004092	deoxyribonuclease I, putative	D			-0.353	-0.32
AAEL004097	enhancer of split protein, putative	D			0.267
AAEL004099	trichohyalin, putative	D		0.29	0.35	0.44	0.391
AAEL004104	hypothetical protein	D			-0.221		0.259
AAEL004107	nucleoside diphosphate kinase, putative	D		0.16	0.199	0.079
AAEL004110	cdk10/11	D			0.242	0.32
AAEL004111	hypothetical protein	D		0.205			-0.258
AAEL004114	UNC93A protein, putative	D		-0.133	0.679	0.343	0.502
AAEL004121	ubiquitin-conjugating enzyme E2 q	D			0.205	0.147
AAEL004125	signal transduction protein lnk-realted	D		0.043		-0.173
AAEL004128	conserved hypothetical protein	D	0.486	0.204		0.202
AAEL004132	mediator complex, subunit, putative	D		0.227		-0.089	-0.366
AAEL004133	echinoid	D		0.108
AAEL004134	lupus la ribonucleoprotein	D		-0.091
AAEL004139	hypothetical protein	D			-0.306	-0.265
AAEL004142	conserved hypothetical protein	D	-0.279	-0.276	-0.201	-0.134
AAEL004145	conserved hypothetical protein	D			-0.315	-0.213	0.452
AAEL004151	conserved hypothetical protein	D				-0.253
AAEL004152	ubiquitin-conjugating enzyme E2-25kD	D		0.214
AAEL004153	conserved hypothetical protein	D		-0.16	1.665	0.707
AAEL004165	bone morphogenetic protein receptor type II, putative	D				0.178
AAEL004167	zinc finger protein	D	0.293	0.522	1.074	0.433
AAEL004170	hypothetical protein	D			-0.409	-0.388
AAEL004182	conserved hypothetical protein	D	0.175	0.14	-0.204	-0.131	0.48
AAEL004183	conserved hypothetical protein	D			0.292
AAEL004185	conserved hypothetical protein	D				-0.216	-0.425
AAEL004188	conserved hypothetical protein	D					-0.038
AAEL004191	selenocysteine-specific elongation factor	D			-0.146
AAEL004193	rhophilin	D			-0.26
AAEL004194	bcl2/adenovirus E1b 19-kda protein-interacting protein	D		0.268		0.13
AAEL004197	hypothetical protein	D		-0.394	-0.444	-0.593	-0.533
AAEL004202	hypothetical protein	D		-0.366
AAEL004209	opioid-binding protein/cell adhesion molecule, putative	D					0.279
AAEL004210	conserved hypothetical protein	D			0.29		-0.219
AAEL004211	conserved hypothetical protein	D				-0.12	-0.49
AAEL004212	conserved hypothetical protein	D			-0.108	-0.146
AAEL004218	conserved hypothetical protein	D			0.35	0.261
AAEL004221	glycogen synthase	D	0.075		0.252	0.139
AAEL004224	hypothetical protein	D	0.382	0.18		-0.221	0.293
AAEL004228	oligosaccharyl transferase	D			-0.138	-0.162	0.285
AAEL004229	glutathione transferase AtGST, putative	D		-0.209	-0.262	-0.309	-0.322
AAEL004231	M12 mutant protein precursor, putative	D		-0.18
AAEL004232	pre-mrna splicing factor prp17	D	0.228	0.171			-0.26
AAEL004236	arf6 guanine nucleotide exchange factor	D				0.188
AAEL004237	vacuolar protein sorting 18 (deep orange protein)	D			-0.213	-0.108	0.25
AAEL004242	Juvenile hormone-inducible protein, putative	D			-0.335	-0.335
AAEL004243	S1 RNA binding domain protein, putative	D		0.077	-0.383	-0.184
AAEL004244	hypothetical protein	D			0.12
AAEL004246	still life, sif	D		0.289
AAEL004253	hypothetical protein	D		0.166
AAEL004255	zinc finger protein	D		0.11
AAEL004260	parkin (ubiquitin E3 ligase prkn)	D	0.419
AAEL004267	parkin (ubiquitin E3 ligase prkn)	D	0.343	0.261			-0.364
AAEL004277	conserved hypothetical protein	D			-0.373	0.095
AAEL004278	conserved hypothetical protein	D	0.407	0.283	0.29	0.158
AAEL004279	hypothetical protein	D		-0.201	-0.094
AAEL004282	protein-(glutamine-N5) methyl transferase, putative	D				-0.147	-0.552
AAEL004283	conserved hypothetical protein	D			-0.496	-0.346
AAEL004287	fas-associated protein	D					0.407
AAEL004288	protein phsophatase-2a	D	-0.183	0.14	-0.253	-0.175	-0.308
AAEL004289	stromal antigen	D			0.19		0.504
AAEL004291	translin	D			-0.013
AAEL004295	glucose-6-phosphatase	D			0.249
AAEL004298	Osiris, putative	D				-0.136
AAEL004301	conserved hypothetical protein	D		0.29	-0.276		-0.45
AAEL004302	conserved hypothetical protein	D	-0.347	-0.038		-0.144
AAEL004304	hypothetical protein	D					0.479
AAEL004308	proteasome subunit alpha type	D		0.134
AAEL004310	p15-2a protein, putative	D				0.123
AAEL004318	hypothetical protein	D				-0.211
AAEL004320	WOC protein, putative	D			0.33	0.241
AAEL004327	valyl-trna synthetase	D			-0.269	-0.127
AAEL004329	rab gdp-dissociation inhibitor	D			0.136
AAEL004332	conserved hypothetical protein	D				-0.29
AAEL004333	pax neighbour protein	D			-0.233
AAEL004335	secreted ferritin G subunit precursor, putative	D		-0.134
AAEL004336	hypothetical protein	D			-0.236	-0.208
AAEL004337	hypothetical protein	D			-0.175
AAEL004338	pyruvate dehydrogenase	D				0.156
AAEL004346	hypothetical protein	D				0.214
AAEL004347	dendritic cell protein	D		0.204		0.156
AAEL004348	NF-180, putative	D		-0.183
AAEL004350	janus A, putative	D	-0.432	-0.347	-0.257	-0.306
AAEL004351	casein kinase	D			0.195	0.174	-0.333
AAEL004353	hypothetical protein	D			-0.51	-0.573
AAEL004355	conserved hypothetical protein	D			0.241		0.403
AAEL004358	conserved hypothetical protein	D			0.256		0.405
AAEL004368	nucleolar rna-associated protein	D	-0.083
AAEL004371	SWI/SNF related matrix associated actin dependent regulator of chromatin subfamily B member 1	D		0.195		0.145
AAEL004372	hypothetical protein	D		0.066
AAEL004377	hypothetical protein	D			-0.186
AAEL004381	capicua protein	D			0.225	0.174	0.21
AAEL004382	conserved hypothetical protein	D	0.353	0.197			-0.286
AAEL004385	UGA suppressor tRNA-associated antigenic protein, putative	D			0.269
AAEL004404	HIG1 domain family member 2A, putative	D		0.18		-0.272	-0.088
AAEL004406	conserved hypothetical protein	D	-0.488				-0.446
AAEL004407	allergen, putative	D		-0.1		-0.091
AAEL004409	yellow protein, putative	D		-0.08
AAEL004412	polo kinase kinase	D			0.552		0.829
AAEL004413	hypothetical protein	D		-0.48	0.606	0.198
AAEL004414	conserved hypothetical protein	D				-0.106
AAEL004415	fuse-binding protein-interacting repressor siahbp1	D		-0.065	0.151	0.073	0.225
AAEL004417	conserved hypothetical protein	D		-0.163		-0.095	-0.436
AAEL004425	ctg4a	D	-0.381		0.185	0.143
AAEL004426	Syntaxin 18, putative	D				0.169
AAEL004428	salivary gland-expressed bHLH, putative	D				0.277
AAEL004434	transketolase	D	0.368	0.057		0.21	-0.355
AAEL004435	kynurenine aminotransferase	D			-0.163	-0.16	-0.34
AAEL004437	dual-specificity protein phosphatase, putative	D		0.118		-0.206
AAEL004438	conserved hypothetical protein	D		0.198		0.091	0.112
AAEL004439	conserved hypothetical protein	D			0.239	0.239
AAEL004444	zinc finger protein	D		-0.142	-0.34	-0.234	0.192
AAEL004448	torsin a	D	0.449	0.215		-0.141	0.345
AAEL004449	conserved hypothetical protein	D	-0.411		-0.178	-0.146
AAEL004458	zinc finger protein	D		0.31	0.451	0.366
AAEL004465	conserved hypothetical protein	D		-0.233
AAEL004469	adaptin, alpha/gamma/epsilon	D		-0.306	-0.396	-0.36	-0.415
AAEL004471	conserved hypothetical protein	D			-0.216	-0.26	-0.317
AAEL004474	non-receptor serine/threonine protein kinase	D			0.397	0.171	0.379
AAEL004476	conserved hypothetical protein	D			0.353	0.329	0.618
AAEL004480	cell division cycle 20 (cdc20) (fizzy)	D	0.385			-0.238
AAEL004488	conserved hypothetical protein	D			0.249		0.673
AAEL004490	conserved hypothetical protein	D			-0.189	-0.144	-0.476
AAEL004492	cyclin-dependent kinases regulatory subunit. putative	D		0.139	0.279	0.132
AAEL004494	conserved hypothetical protein	D		-0.176
AAEL004501	s-adenosylmethionine synthetase	D		-0.109
AAEL004508	hypothetical protein	D			0.245
AAEL004512	zinc finger protein	D			-0.358		-0.582
AAEL004513	neurotransmitter gated ion channel	D				-0.214	0.037
AAEL004519	conserved hypothetical protein	D		0.062
AAEL004520	camp/cgmp cyclic nucleotide phosphodiesterase	D			-0.088		-0.425
AAEL004526	conserved hypothetical protein	D	-0.313	-0.201	-0.257	-0.18	-0.224
AAEL004528	hypothetical protein	D			-0.154		-0.297
AAEL004530	zinc finger protein	D	-0.45	-0.16
AAEL004533	conserved hypothetical protein	D				-0.175
AAEL004534	conserved hypothetical protein	D				-0.171
AAEL004546	coatomer beta subunit	D		0.235	0.421	0.316	0.333
AAEL004547	conserved hypothetical protein	D		-0.315	-0.476	-0.317	-0.639
AAEL004554	conserved hypothetical protein	D		0.204
AAEL004555	hypothetical protein	D				0.107
AAEL004557	sulfotransferase (sult)	D				-0.056
AAEL004563	26S protease regulatory subunit S10b	D			-0.116	-0.203	-0.37
AAEL004565	adp-ribosylation factor, arf	D		-0.181
AAEL004566	myo inositol monophosphatase	D		-0.444	-0.181	-0.128	-0.537
AAEL004567	Fermitin, putative	D	0.256		-0.201		-0.498
AAEL004568	adp-ribosylation factor, arf	D				-0.196
AAEL004573	delta(9)-desaturase 2, putative	D		0.25	0.46
AAEL004575	beta-galactosidase	D			-0.226	-0.139
AAEL004576	conserved hypothetical protein	D		-0.146	-0.16		-0.331
AAEL004577	pmp22 peroxisomal membrane protein, putative	D			-0.211		0.454
AAEL004580	beta-galactosidase	D				-0.308
AAEL004582	beta-galactosidase	D			-0.234
AAEL004592	tyrosine-protein kinase src64b	D				0.089
AAEL004593	hypothetical protein	D				-0.234
AAEL004597	conserved hypothetical protein	D				-0.146	-0.404
AAEL004601	hypothetical protein	D		0.123
AAEL004603	signal peptidase 12kDa subunit, putative	D					0.145
AAEL004606	Mod(mdg4)-54.5, putative	D					-0.546
AAEL004607	molybdopterin biosynthesis moeb protein	D	-0.537	-0.063		-0.198
AAEL004613	phenylalanyl-tRNA synthetase beta chain	D					-0.478
AAEL004619	hypothetical protein	D		-0.25
AAEL004633	nicastrin, putative	D			0.36	0.197	0.676
AAEL004634	condensin	D		0.134		-0.226	-0.32
AAEL004644	hypothetical protein	D				0.18
AAEL004651	multiple ankyrin repeats single kh domain protein	D	0.807	0.275			0.393
AAEL004658	hypothetical protein	D				-0.184
AAEL004661	beta-hexosaminidase	D		-0.103			-0.364
AAEL004665	conserved hypothetical protein	D	-0.438			-0.347
AAEL004673	conserved hypothetical protein	D		0.212
AAEL004675	conserved hypothetical protein	D		0.189		-0.221
AAEL004680	nuclear lamin L1 alpha, putative	D	0.476				0.343
AAEL004685	succinate semialdehyde dehydrogenase	D			-0.236	-0.127
AAEL004687	otopetrin	D					0.433
AAEL004691	ring finger	D	-0.184	0.25	0.303	0.257
AAEL004692	otopetrin	D			-0.327	-0.271
AAEL004693	otopetrin	D		0.184		0.19
AAEL004694	munc13-4	D			-0.181		-0.26
AAEL004697	synoviolin	D			0.265		-0.466
AAEL004699	conserved hypothetical protein	D		0.307			0.896
AAEL004700	cdkl1/4	D					-0.386
AAEL004701	argininosuccinate synthase	D			-0.508	-0.26	-0.292
AAEL004704	map kinase-interacting serine/threonine kinase	D			0.522	0.14
AAEL004706	conserved hypothetical protein	D		-0.938	1.358	0.609
AAEL004709	protein phosphatase type 2c	D	-0.238	-0.204		0.161	0.297
AAEL004710	spingomyelin synthetase	D	-0.405	-0.206			-0.329
AAEL004713	hypothetical protein	D	-0.506		-0.295	-0.208
AAEL004715	b-cell translocation protein	D					-0.252
AAEL004717	cyclin-dependent kinase 5 activator	D				-0.199
AAEL004722	GABA-A receptor interacting factor-1, putative	D			-0.077
AAEL004723	hypothetical protein	D				-0.136
AAEL004725	hypothetical protein	D				0.131
AAEL004731	conserved hypothetical protein	D				0.363
AAEL004732	hypothetical protein	D		0.193	-0.196
AAEL004740	35 kDa GTP-binding protein, putative	D					0.476
AAEL004744	ccaat-binding transcription factor subunit a	D	0.562				-0.4
AAEL004756	vesicle docking protein P115	D			-0.297	-0.299
AAEL004763	conserved hypothetical protein	D	-0.223	-0.127	-0.206	-0.272
AAEL004773	leucine carboxyl methyltransferase	D					0.119
AAEL004774	hypothetical protein	D		0.119	0.193	0.315
AAEL004777	leucine-rich transmembrane proteins	D		0.198		0.131
AAEL004779	cyclophilin-10	D			-0.478	-0.402
AAEL004783	ornithine decarboxylase antizyme,	D	0.348	0.009		0.075
AAEL004786	conserved hypothetical protein	D		0.148	0.222
AAEL004788	Osiris, putative	D			0.198
AAEL004790	ubiquitin-protein ligase	D					0.424
AAEL004797	serine/threonine kinase NLK	D		-0.149	-0.486	-0.407
AAEL004798	conserved hypothetical protein	D	0.091	-0.152	0.167
AAEL004806	conserved hypothetical protein	D			0.385	0.355	0.29
AAEL004808	conserved hypothetical protein	D		0.17		0.253	-0.409
AAEL004811	conserved hypothetical protein	D				0.131
AAEL004813	M-phase phosphoprotein, putative	D			-0.142
AAEL004815	zinc finger protein	D	-0.349	-0.097
AAEL004818	conserved hypothetical protein	D		-0.17	-0.257		-0.409
AAEL004820	zinc finger protein	D	-0.191	-0.329	-0.407	-0.353	-0.571
AAEL004827	conserved hypothetical protein	D				0.108
AAEL004834	phd finger protein	D		0.217	0.35
AAEL004835	conserved hypothetical protein	D		0.174	-0.371	-0.211	-0.338
AAEL004837	hypothetical protein	D	0.276	0.18	-0.165
AAEL004838	conserved hypothetical protein	D		-0.112	-0.191		-0.476
AAEL004839	cyclin t	D	0.455	0.163			0.411
AAEL004840	hypothetical protein	D		0.262		0.258
AAEL004842	conserved hypothetical protein	D		-0.243	-0.342	-0.317
AAEL004845	conserved hypothetical protein	D			0.343	0.244
AAEL004846	conserved hypothetical protein	D	-0.309	-0.158	-0.211		-0.517
AAEL004850	hypothetical protein	D			-0.213
AAEL004858	conserved hypothetical protein	D		-0.083
AAEL004862	conserved hypothetical protein	D			-0.519	-0.392	-0.194
AAEL004866	protein farnesyltransferase beta subunit (caax farnesyltransferase beta subunit) (ras proteins prenyltransferase beta) (ftase-beta)	D			0.157	0.096	0.244
AAEL004867	NBP2b protein, putative	D			0.104
AAEL004871	hypothetical protein	D		0.153	-0.326	-0.229
AAEL004873	conserved hypothetical protein	D	0.172	0.099	-0.102
AAEL004874	limd1	D					-0.608
[truncated: 8,843 more rows]
